# Supplementary material for: (6R)-2-tert-Butyl-6-[(4R,5S)-3-isopropyl-4-methyl-5-phenyl­oxazolidin-2-yl]phenol
Source: Acta Crystallogr Sect E Struct Rep Online. 2010 Mar 24;66(Pt 4):o898–9. doi: 10.1107/S1600536810009591 (PMC2983796; doi:10.1107/S1600536810009591)
Supplement: Supplementary file 1 [file e-66-0o898-sup1.cif]

##############################################################################
###                                                                        ###
###        Electronic paper (Acta Crystallographica Section E)             ###
###                                                                        ###
##############################################################################
#                                                                            #
# This CIF contains the data in a paper accepted for publication in Acta     #
# Crystallographica Section E. It conforms to the requirements of Notes      #
# for Authors for Section E, and has been peer reviewed under the auspices   #
# of the IUCr Commission on Journals.                                        #
#                                                                            #
# Full details of the Crystallographic Information File format               #
# are given in the paper "The Crystallographic Information File (CIF):       #
# a New Standard Archive File for Crystallography" by S. R. Hall, F. H.      #
# Allen and I. D. Brown [Acta Cryst. (1991), A47, 655-685].                  #
#                                                                            #
# The current version of the core CIF dictionary is obtainable from          #
# ftp://ftp.iucr.org/pub/cif_core.dic. The current version number is 2.4.    #
#                                                                            #
# Software is freely available for graphical display of the structure(s) in  #
# this CIF.  For information consult the CIF home page http://www.iucr.org/  #
# cif/home.html                                                              #
#                                                                            #
# This file may be used for bona fide research purposes within the           #
# scientific community so long as proper attribution is given to the journal # 
# article from which it was obtained.                                        #
#                                                                            #
##############################################################################
                                             
data_global
_audit_creation_method     'WinGX routine CIF_UPDATE'
_audit_conform_dict_name     cif_core.dic
_audit_conform_dict_version     2.2
_journal_date_recd_electronic     2010-01-26
_journal_date_accepted     2010-03-13
_journal_name_full     'Acta Crystallographica, Section E'
_journal_year     2010
_journal_volume     66
_journal_issue      4
_journal_page_first     o898
_journal_page_last     o899
_journal_paper_category     QO
_journal_coeditor_code     ZL2268
_publ_contact_author_name     'Ferrence, Gregory M.'
_publ_contact_author_address
;
CB 4160
Department of Chemistry
Illinois State University
Normal, IL 61790
;
_publ_contact_author_email     ferrence@illinoisstate.edu
_publ_contact_author_fax     '(309)4385538'
_publ_contact_author_phone     '(309)4387971'
_publ_section_title
;\
(6<i>R</i>)-2-<i>tert</i>-Butyl-6-[(4<i>R</i>,5<i>S</i>)-3-isopropyl-4-methyl-\
5-phenyloxazolidin-2-yl]phenol
;
loop_
    _publ_author_name
    _publ_author_address
    'Takaoki Koyanagi'
;
CB 4160
Department of Chemistry
Illinois State University
Normal, IL 61790, USA
;
    'Kate L. Edler'
;
CB 4160
Department of Chemistry
Illinois State University
Normal, IL 61790, USA
;
    'Raleigh W. Parrott II'
;
CB 4160
Department of Chemistry
Illinois State University
Normal, IL 61790, USA
;
    'Shawn R. Hitchcock'
;
CB 4160
Department of Chemistry
Illinois State University
Normal, IL 61790, USA
;
    'Gregory M. Ferrence'
;
CB 4160
Department of Chemistry
Illinois State University
Normal, IL 61790, USA
;
_publ_section_synopsis     .
data_I
_audit_creation_method     'WinGX routine CIF_UPDATE'
_chemical_name_systematic
;
(6<i>R</i>)-2-<i>tert</i>-Butyl-6-[(4<i>R</i>,5<i>S</i>)-3-isopropyl-4-methyl-
5-phenyloxazolidin-2-yl]phenol
;
_chemical_formula_moiety     'C23 H31 N1 O2'
_chemical_formula_sum     'C23 H31 N1 O2'
_chemical_formula_iupac     'C23 H31 N1 O2'
_chemical_formula_weight     353.49
_symmetry_cell_setting     monoclinic
_symmetry_space_group_name_H-M     'P 21'
_symmetry_space_group_name_Hall     'P 2yb'
loop_
    _symmetry_equiv_pos_as_xyz
    'x, y, z'
    '-x, y+1/2, -z'
_cell_length_a     9.5077(6)
_cell_length_b     7.3257(5)
_cell_length_c     14.9830(10)
_cell_angle_alpha     90
_cell_angle_beta     101.6150(10)
_cell_angle_gamma     90
_cell_volume     1022.20(12)
_cell_formula_units_Z     2
_cell_measurement_reflns_used     8065
_cell_measurement_theta_min     2.3425
_cell_measurement_theta_max     31.184
_cell_measurement_temperature     140(2)
_exptl_crystal_description     block
_exptl_crystal_colour     colourless
_exptl_crystal_size_max     0.53
_exptl_crystal_size_mid     0.41
_exptl_crystal_size_min     0.39
_exptl_crystal_density_diffrn     1.148
_exptl_crystal_density_method     'not measured'
_exptl_crystal_F_000     384
_exptl_absorpt_coefficient_mu     0.072
_exptl_absorpt_correction_type     multi-scan
_exptl_absorpt_process_details     '(SADABS; Bruker, 2008)'
_exptl_absorpt_correction_T_min     0.8226
_exptl_absorpt_correction_T_max     0.9724
_diffrn_ambient_temperature     140(2)
_diffrn_radiation_type     MoK\a
_diffrn_radiation_wavelength     0.71073
_diffrn_measurement_device_type     'Bruker SMART APEX CCD'
_diffrn_measurement_method     '\w scans'
_diffrn_reflns_number     9840
_diffrn_reflns_av_R_equivalents     0.019
_diffrn_reflns_theta_min     1.39
_diffrn_reflns_theta_max     27.48
_diffrn_reflns_theta_full     27.48
_diffrn_measured_fraction_theta_max     1
_diffrn_measured_fraction_theta_full     1
_diffrn_reflns_limit_h_min     -12
_diffrn_reflns_limit_h_max     12
_diffrn_reflns_limit_k_min     -9
_diffrn_reflns_limit_k_max     9
_diffrn_reflns_limit_l_min     -19
_diffrn_reflns_limit_l_max     19
_diffrn_standards_number     0
_diffrn_standards_decay_%     0
_reflns_number_total     2537
_reflns_number_gt     2445
_reflns_threshold_expression     I>2\s(I)
_refine_ls_structure_factor_coef     Fsqd
_refine_ls_matrix_type     full
_refine_ls_R_factor_gt     0.03
_refine_ls_wR_factor_ref     0.0818
_refine_ls_goodness_of_fit_ref     1.029
_refine_ls_restrained_S_all     1.029
_refine_ls_number_reflns     2537
_refine_ls_number_parameters     239
_refine_ls_number_restraints     1
_refine_ls_hydrogen_treatment     mixed
_refine_ls_weighting_scheme     calc
_refine_ls_weighting_details
         'calc w=1/[\s^2^(Fo^2^)+(0.0516P)^2^+0.1569P] where P=(Fo^2^+2Fc^2^)/3'
_refine_ls_shift/su_max     0
_refine_diff_density_max     0.215
_refine_diff_density_min     -0.149
_refine_ls_extinction_method     none
loop_
    _atom_type_symbol
    _atom_type_description
    _atom_type_scat_dispersion_real
    _atom_type_scat_dispersion_imag
    _atom_type_scat_source
    C C 0.0033 0.0016 'International Tables Vol C Tables 4.2.6.8 and 6.1.1.4'
    H H 0 0 'International Tables Vol C Tables 4.2.6.8 and 6.1.1.4'
    N N 0.0061 0.0033 'International Tables Vol C Tables 4.2.6.8 and 6.1.1.4'
    O O 0.0106 0.006 'International Tables Vol C Tables 4.2.6.8 and 6.1.1.4'
_computing_data_collection     'APEX2 (Bruker, 2008)'
_computing_cell_refinement     'APEX2 and SAINT (Bruker, 2008)'
_computing_data_reduction     'SAINT (Bruker, 2008)'
_computing_structure_solution     'SIR2004 (Burla <i>et al.</i>,  2005)'
_computing_structure_refinement     'SHELXL97 (Sheldrick, 2008)'
_computing_molecular_graphics
;
<i>ORTEP-3</i> for Windows (Farrugia, 1997) and <i>Mercury</i> (Macrae
<i>et al.</i>,  2008)
;
_computing_publication_material
;
<i>WinGX</i> (Farrugia, 1999) and <i>publCIF</i> (McMahon & Westrip,
2008)
;
loop_
    _atom_site_type_symbol
    _atom_site_label
    _atom_site_fract_x
    _atom_site_fract_y
    _atom_site_fract_z
    _atom_site_U_iso_or_equiv
    _atom_site_adp_type
    _atom_site_calc_flag
    _atom_site_refinement_flags
    _atom_site_occupancy
    _atom_site_disorder_assembly
    _atom_site_disorder_group
    O O1 0.09280(10) 0.05027(15) 0.41402(6) 0.0211(2) Uani d . 1 . .
    O O22 0.31418(10) 0.10290(16) 0.25925(7) 0.0232(2) Uani d . 1 . .
    N N3 0.18897(12) 0.30937(18) 0.36374(8) 0.0188(2) Uani d . 1 . .
    C C16 0.06048(15) 0.07792(19) 0.25140(9) 0.0202(3) Uani d . 1 . .
    C C17 0.18240(15) 0.0483(2) 0.21331(9) 0.0199(3) Uani d . 1 . .
    C C2 0.06770(14) 0.1778(2) 0.34047(9) 0.0192(3) Uani d . 1 . .
    H H2 -0.0251 0.2429 0.3394 0.023 Uiso calc R 1 . .
    C C18 0.16944(16) -0.0342(2) 0.12667(9) 0.0232(3) Uani d . 1 . .
    C C7 0.25468(16) -0.1201(2) 0.56806(11) 0.0261(3) Uani d . 1 . .
    H H7 0.2477 -0.1741 0.5097 0.031 Uiso calc R 1 . .
    C C5 0.13056(14) 0.1627(2) 0.49354(9) 0.0205(3) Uani d . 1 . .
    H H5 0.0424 0.2249 0.5052 0.025 Uiso calc R 1 . .
    C C12 0.39146(14) 0.2626(2) 0.49450(10) 0.0241(3) Uani d . 1 . .
    H H12A 0.4486 0.3598 0.4743 0.036 Uiso calc R 1 . .
    H H12B 0.4116 0.1466 0.467 0.036 Uiso calc R 1 . .
    H H12C 0.4165 0.2524 0.561 0.036 Uiso calc R 1 . .
    C C11 0.20485(16) 0.1286(3) 0.66191(10) 0.0287(3) Uani d . 1 . .
    H H11 0.1633 0.2448 0.6677 0.034 Uiso calc R 1 . .
    C C19 0.03264(18) -0.0911(2) 0.08297(10) 0.0277(3) Uani d . 1 . .
    H H19 0.0214 -0.1482 0.025 0.033 Uiso calc R 1 . .
    C C8 0.32400(16) -0.2135(3) 0.64589(11) 0.0336(4) Uani d . 1 . .
    H H8 0.3641 -0.3308 0.6404 0.04 Uiso calc R 1 . .
    C C21 -0.07376(15) 0.0199(2) 0.20467(10) 0.0240(3) Uani d . 1 . .
    H H21 -0.1562 0.0401 0.2301 0.029 Uiso calc R 1 . .
    C C6 0.19613(14) 0.0511(2) 0.57569(9) 0.0220(3) Uani d . 1 . .
    C C13 0.15692(15) 0.4965(2) 0.32618(10) 0.0227(3) Uani d . 1 . .
    H H13 0.0848 0.5542 0.3575 0.027 Uiso calc R 1 . .
    C C14 0.29374(16) 0.6112(2) 0.34524(11) 0.0264(3) Uani d . 1 . .
    H H14A 0.3331 0.6128 0.4109 0.04 Uiso calc R 1 . .
    H H14B 0.2714 0.7363 0.3237 0.04 Uiso calc R 1 . .
    H H14C 0.3645 0.5583 0.3133 0.04 Uiso calc R 1 . .
    C C9 0.33429(17) -0.1348(3) 0.73133(11) 0.0382(5) Uani d . 1 . .
    H H9 0.3823 -0.1975 0.7842 0.046 Uiso calc R 1 . .
    C C4 0.23252(14) 0.3075(2) 0.46524(9) 0.0199(3) Uani d . 1 . .
    H H4 0.2128 0.4296 0.49 0.024 Uiso calc R 1 . .
    C C23 0.30071(18) -0.0529(3) 0.08149(10) 0.0293(4) Uani d . 1 . .
    C C15 0.09567(18) 0.4936(2) 0.22390(10) 0.0293(3) Uani d . 1 . .
    H H15A 0.0077 0.4202 0.2117 0.044 Uiso calc R 1 . .
    H H15B 0.1663 0.4401 0.1921 0.044 Uiso calc R 1 . .
    H H15C 0.0737 0.6185 0.2022 0.044 Uiso calc R 1 . .
    C C20 -0.08768(17) -0.0671(2) 0.12135(11) 0.0280(3) Uani d . 1 . .
    H H20 -0.1789 -0.1101 0.0905 0.034 Uiso calc R 1 . .
    C C25 0.41693(19) -0.1736(3) 0.13943(11) 0.0374(4) Uani d . 1 . .
    H H25A 0.4993 -0.1833 0.1096 0.056 Uiso calc R 1 . .
    H H25B 0.3776 -0.2955 0.1458 0.056 Uiso calc R 1 . .
    H H25C 0.4478 -0.1187 0.1999 0.056 Uiso calc R 1 . .
    C C10 0.27441(18) 0.0356(3) 0.73926(11) 0.0364(4) Uani d . 1 . .
    H H10 0.2809 0.089 0.7977 0.044 Uiso calc R 1 . .
    C C24 0.3624(2) 0.1375(3) 0.06962(12) 0.0380(4) Uani d . 1 . .
    H H24A 0.4461 0.1258 0.0411 0.057 Uiso calc R 1 . .
    H H24B 0.3913 0.1958 0.1294 0.057 Uiso calc R 1 . .
    H H24C 0.2891 0.2122 0.0308 0.057 Uiso calc R 1 . .
    C C26 0.2602(2) -0.1396(4) -0.01343(12) 0.0464(5) Uani d . 1 . .
    H H26A 0.3459 -0.1496 -0.04 0.07 Uiso calc R 1 . .
    H H26B 0.1886 -0.0632 -0.0526 0.07 Uiso calc R 1 . .
    H H26C 0.2201 -0.2615 -0.0083 0.07 Uiso calc R 1 . .
    H H22 0.301(2) 0.178(4) 0.3002(15) 0.039(6) Uiso d . 1 . .
loop_
    _atom_site_aniso_label
    _atom_site_aniso_U_11
    _atom_site_aniso_U_22
    _atom_site_aniso_U_33
    _atom_site_aniso_U_12
    _atom_site_aniso_U_13
    _atom_site_aniso_U_23
    O1 0.0221(5) 0.0231(5) 0.0171(4) -0.0026(4) 0.0016(3) 0.0013(4)
    O22 0.0192(5) 0.0296(6) 0.0200(5) 0.0013(4) 0.0017(4) -0.0037(5)
    N3 0.0171(5) 0.0183(6) 0.0196(5) 0.0004(5) 0.0007(4) 0.0005(5)
    C16 0.0218(6) 0.0182(7) 0.0189(6) 0.0006(5) 0.0005(5) 0.0016(5)
    C17 0.0210(6) 0.0186(6) 0.0186(6) 0.0013(5) 0.0002(5) 0.0027(5)
    C2 0.0163(6) 0.0207(7) 0.0199(6) 0.0001(5) 0.0016(5) 0.0018(5)
    C18 0.0280(7) 0.0218(7) 0.0186(6) 0.0020(6) 0.0023(5) 0.0028(6)
    C7 0.0202(6) 0.0354(9) 0.0238(7) 0.0010(6) 0.0074(5) 0.0044(6)
    C5 0.0168(6) 0.0259(7) 0.0186(6) 0.0004(6) 0.0032(5) -0.0018(6)
    C12 0.0159(6) 0.0311(8) 0.0240(7) -0.0015(6) 0.0010(5) 0.0041(6)
    C11 0.0261(7) 0.0388(9) 0.0218(7) -0.0080(7) 0.0062(5) -0.0035(7)
    C19 0.0343(8) 0.0257(8) 0.0199(7) -0.0005(7) -0.0020(6) -0.0007(6)
    C8 0.0219(7) 0.0432(10) 0.0364(8) 0.0026(7) 0.0077(6) 0.0139(8)
    C21 0.0214(6) 0.0229(8) 0.0257(7) -0.0005(6) -0.0001(5) 0.0025(6)
    C6 0.0158(5) 0.0306(8) 0.0200(6) -0.0047(6) 0.0047(5) 0.0015(6)
    C13 0.0218(6) 0.0188(7) 0.0263(7) 0.0031(6) 0.0021(5) 0.0015(6)
    C14 0.0268(7) 0.0207(7) 0.0309(7) -0.0014(6) 0.0035(6) 0.0017(6)
    C9 0.0233(7) 0.0620(13) 0.0265(8) -0.0078(8) -0.0011(6) 0.0178(8)
    C4 0.0169(6) 0.0231(7) 0.0193(6) 0.0008(5) 0.0023(5) -0.0014(5)
    C23 0.0330(8) 0.0385(9) 0.0166(6) 0.0029(7) 0.0054(6) 0.0001(7)
    C15 0.0308(8) 0.0258(8) 0.0278(7) 0.0002(7) -0.0028(6) 0.0071(6)
    C20 0.0257(7) 0.0264(8) 0.0270(7) -0.0034(6) -0.0065(6) -0.0002(6)
    C25 0.0400(9) 0.0463(11) 0.0280(8) 0.0159(9) 0.0122(7) 0.0030(8)
    C10 0.0323(8) 0.0563(12) 0.0194(7) -0.0160(8) 0.0025(6) 0.0005(8)
    C24 0.0395(9) 0.0462(12) 0.0296(8) -0.0040(9) 0.0101(7) 0.0074(8)
    C26 0.0501(10) 0.0676(15) 0.0227(8) 0.0003(11) 0.0100(7) -0.0118(9)
_geom_special_details
;
All esds (except the esd in the dihedral angle between two l.s. planes) are
estimated using the full covariance matrix. The cell esds are taken into
account individually in the estimation of esds in distances, angles and
torsion angles; correlations between esds in cell parameters are only used
when they are defined by crystal symmetry. An approximate (isotropic)
treatment of cell esds is used for estimating esds involving l.s. planes.
;
loop_
    _geom_bond_atom_site_label_1
    _geom_bond_atom_site_label_2
    _geom_bond_site_symmetry_2
    _geom_bond_distance
    _geom_bond_publ_flag
    O1 C2 . 1.4277(17) ?
    O1 C5 . 1.4336(16) ?
    O22 C17 . 1.3626(16) ?
    O22 H22 . 0.85(3) ?
    N3 C2 . 1.4893(18) ?
    N3 C13 . 1.4897(19) ?
    N3 C4 . 1.4936(16) ?
    C16 C21 . 1.3929(19) ?
    C16 C17 . 1.4081(19) ?
    C16 C2 . 1.5115(19) ?
    C17 C18 . 1.4144(19) ?
    C2 H2 . 1 ?
    C18 C19 . 1.397(2) ?
    C18 C23 . 1.541(2) ?
    C7 C6 . 1.386(2) ?
    C7 C8 . 1.398(2) ?
    C7 H7 . 0.95 ?
    C5 C6 . 1.504(2) ?
    C5 C4 . 1.552(2) ?
    C5 H5 . 1 ?
    C12 C4 . 1.5222(18) ?
    C12 H12A . 0.98 ?
    C12 H12B . 0.98 ?
    C12 H12C . 0.98 ?
    C11 C10 . 1.392(2) ?
    C11 C6 . 1.398(2) ?
    C11 H11 . 0.95 ?
    C19 C20 . 1.391(2) ?
    C19 H19 . 0.95 ?
    C8 C9 . 1.389(3) ?
    C8 H8 . 0.95 ?
    C21 C20 . 1.384(2) ?
    C21 H21 . 0.95 ?
    C13 C15 . 1.526(2) ?
    C13 C14 . 1.527(2) ?
    C13 H13 . 1 ?
    C14 H14A . 0.98 ?
    C14 H14B . 0.98 ?
    C14 H14C . 0.98 ?
    C9 C10 . 1.386(3) ?
    C9 H9 . 0.95 ?
    C4 H4 . 1 ?
    C23 C26 . 1.534(2) ?
    C23 C24 . 1.537(3) ?
    C23 C25 . 1.539(2) ?
    C15 H15A . 0.98 ?
    C15 H15B . 0.98 ?
    C15 H15C . 0.98 ?
    C20 H20 . 0.95 ?
    C25 H25A . 0.98 ?
    C25 H25B . 0.98 ?
    C25 H25C . 0.98 ?
    C10 H10 . 0.95 ?
    C24 H24A . 0.98 ?
    C24 H24B . 0.98 ?
    C24 H24C . 0.98 ?
    C26 H26A . 0.98 ?
    C26 H26B . 0.98 ?
    C26 H26C . 0.98 ?
loop_
    _geom_angle_atom_site_label_1
    _geom_angle_atom_site_label_2
    _geom_angle_atom_site_label_3
    _geom_angle_site_symmetry_1
    _geom_angle_site_symmetry_3
    _geom_angle
    _geom_angle_publ_flag
    C2 O1 C5 . . 103.91(11) ?
    C17 O22 H22 . . 107.4(14) ?
    C2 N3 C13 . . 114.66(10) ?
    C2 N3 C4 . . 105.98(10) ?
    C13 N3 C4 . . 112.75(11) ?
    C21 C16 C17 . . 119.67(13) ?
    C21 C16 C2 . . 117.76(12) ?
    C17 C16 C2 . . 122.54(12) ?
    O22 C17 C16 . . 119.88(12) ?
    O22 C17 C18 . . 119.37(12) ?
    C16 C17 C18 . . 120.74(12) ?
    O1 C2 N3 . . 103.98(10) ?
    O1 C2 C16 . . 109.60(12) ?
    N3 C2 C16 . . 114.54(11) ?
    O1 C2 H2 . . 109.5 ?
    N3 C2 H2 . . 109.5 ?
    C16 C2 H2 . . 109.5 ?
    C19 C18 C17 . . 117.29(13) ?
    C19 C18 C23 . . 121.83(13) ?
    C17 C18 C23 . . 120.84(13) ?
    C6 C7 C8 . . 120.26(16) ?
    C6 C7 H7 . . 119.9 ?
    C8 C7 H7 . . 119.9 ?
    O1 C5 C6 . . 111.15(12) ?
    O1 C5 C4 . . 103.38(10) ?
    C6 C5 C4 . . 114.59(11) ?
    O1 C5 H5 . . 109.2 ?
    C6 C5 H5 . . 109.2 ?
    C4 C5 H5 . . 109.2 ?
    C4 C12 H12A . . 109.5 ?
    C4 C12 H12B . . 109.5 ?
    H12A C12 H12B . . 109.5 ?
    C4 C12 H12C . . 109.5 ?
    H12A C12 H12C . . 109.5 ?
    H12B C12 H12C . . 109.5 ?
    C10 C11 C6 . . 120.03(18) ?
    C10 C11 H11 . . 120 ?
    C6 C11 H11 . . 120 ?
    C20 C19 C18 . . 122.28(14) ?
    C20 C19 H19 . . 118.9 ?
    C18 C19 H19 . . 118.9 ?
    C9 C8 C7 . . 119.96(18) ?
    C9 C8 H8 . . 120 ?
    C7 C8 H8 . . 120 ?
    C20 C21 C16 . . 120.36(14) ?
    C20 C21 H21 . . 119.8 ?
    C16 C21 H21 . . 119.8 ?
    C7 C6 C11 . . 119.57(15) ?
    C7 C6 C5 . . 122.10(13) ?
    C11 C6 C5 . . 118.23(15) ?
    N3 C13 C15 . . 111.98(12) ?
    N3 C13 C14 . . 109.53(12) ?
    C15 C13 C14 . . 109.52(12) ?
    N3 C13 H13 . . 108.6 ?
    C15 C13 H13 . . 108.6 ?
    C14 C13 H13 . . 108.6 ?
    C13 C14 H14A . . 109.5 ?
    C13 C14 H14B . . 109.5 ?
    H14A C14 H14B . . 109.5 ?
    C13 C14 H14C . . 109.5 ?
    H14A C14 H14C . . 109.5 ?
    H14B C14 H14C . . 109.5 ?
    C10 C9 C8 . . 119.90(16) ?
    C10 C9 H9 . . 120 ?
    C8 C9 H9 . . 120 ?
    N3 C4 C12 . . 110.54(11) ?
    N3 C4 C5 . . 102.94(11) ?
    C12 C4 C5 . . 114.32(13) ?
    N3 C4 H4 . . 109.6 ?
    C12 C4 H4 . . 109.6 ?
    C5 C4 H4 . . 109.6 ?
    C26 C23 C24 . . 107.39(15) ?
    C26 C23 C25 . . 107.64(16) ?
    C24 C23 C25 . . 109.81(15) ?
    C26 C23 C18 . . 111.68(14) ?
    C24 C23 C18 . . 109.35(14) ?
    C25 C23 C18 . . 110.88(13) ?
    C13 C15 H15A . . 109.5 ?
    C13 C15 H15B . . 109.5 ?
    H15A C15 H15B . . 109.5 ?
    C13 C15 H15C . . 109.5 ?
    H15A C15 H15C . . 109.5 ?
    H15B C15 H15C . . 109.5 ?
    C21 C20 C19 . . 119.59(14) ?
    C21 C20 H20 . . 120.2 ?
    C19 C20 H20 . . 120.2 ?
    C23 C25 H25A . . 109.5 ?
    C23 C25 H25B . . 109.5 ?
    H25A C25 H25B . . 109.5 ?
    C23 C25 H25C . . 109.5 ?
    H25A C25 H25C . . 109.5 ?
    H25B C25 H25C . . 109.5 ?
    C9 C10 C11 . . 120.27(16) ?
    C9 C10 H10 . . 119.9 ?
    C11 C10 H10 . . 119.9 ?
    C23 C24 H24A . . 109.5 ?
    C23 C24 H24B . . 109.5 ?
    H24A C24 H24B . . 109.5 ?
    C23 C24 H24C . . 109.5 ?
    H24A C24 H24C . . 109.5 ?
    H24B C24 H24C . . 109.5 ?
    C23 C26 H26A . . 109.5 ?
    C23 C26 H26B . . 109.5 ?
    H26A C26 H26B . . 109.5 ?
    C23 C26 H26C . . 109.5 ?
    H26A C26 H26C . . 109.5 ?
    H26B C26 H26C . . 109.5 ?
loop_
    _geom_torsion_atom_site_label_1
    _geom_torsion_atom_site_label_2
    _geom_torsion_atom_site_label_3
    _geom_torsion_atom_site_label_4
    _geom_torsion_site_symmetry_1
    _geom_torsion_site_symmetry_2
    _geom_torsion_site_symmetry_3
    _geom_torsion_site_symmetry_4
    _geom_torsion
    _geom_torsion_publ_flag
    C21 C16 C17 O22 . . . . -179.25(14) ?
    C2 C16 C17 O22 . . . . 3.2(2) ?
    C21 C16 C17 C18 . . . . 2.2(2) ?
    C2 C16 C17 C18 . . . . -175.41(13) ?
    C5 O1 C2 N3 . . . . 44.04(12) ?
    C5 O1 C2 C16 . . . . 166.94(10) ?
    C13 N3 C2 O1 . . . . -152.55(11) ?
    C4 N3 C2 O1 . . . . -27.52(13) ?
    C13 N3 C2 C16 . . . . 87.86(14) ?
    C4 N3 C2 C16 . . . . -147.11(12) ?
    C21 C16 C2 O1 . . . . 91.78(15) ?
    C17 C16 C2 O1 . . . . -90.58(15) ?
    C21 C16 C2 N3 . . . . -151.83(13) ?
    C17 C16 C2 N3 . . . . 25.82(18) ?
    O22 C17 C18 C19 . . . . 178.79(14) ?
    C16 C17 C18 C19 . . . . -2.6(2) ?
    O22 C17 C18 C23 . . . . -3.5(2) ?
    C16 C17 C18 C23 . . . . 175.10(14) ?
    C2 O1 C5 C6 . . . . -165.84(10) ?
    C2 O1 C5 C4 . . . . -42.44(12) ?
    C17 C18 C19 C20 . . . . 0.8(2) ?
    C23 C18 C19 C20 . . . . -176.94(16) ?
    C6 C7 C8 C9 . . . . 0.1(2) ?
    C17 C16 C21 C20 . . . . 0.2(2) ?
    C2 C16 C21 C20 . . . . 177.93(14) ?
    C8 C7 C6 C11 . . . . -1.0(2) ?
    C8 C7 C6 C5 . . . . 175.25(13) ?
    C10 C11 C6 C7 . . . . 1.3(2) ?
    C10 C11 C6 C5 . . . . -175.15(14) ?
    O1 C5 C6 C7 . . . . 19.92(18) ?
    C4 C5 C6 C7 . . . . -96.81(16) ?
    O1 C5 C6 C11 . . . . -163.77(12) ?
    C4 C5 C6 C11 . . . . 79.50(16) ?
    C2 N3 C13 C15 . . . . -51.80(16) ?
    C4 N3 C13 C15 . . . . -173.20(11) ?
    C2 N3 C13 C14 . . . . -173.49(11) ?
    C4 N3 C13 C14 . . . . 65.11(14) ?
    C7 C8 C9 C10 . . . . 0.7(2) ?
    C2 N3 C4 C12 . . . . 124.33(13) ?
    C13 N3 C4 C12 . . . . -109.47(14) ?
    C2 N3 C4 C5 . . . . 1.83(13) ?
    C13 N3 C4 C5 . . . . 128.03(12) ?
    O1 C5 C4 N3 . . . . 24.25(13) ?
    C6 C5 C4 N3 . . . . 145.35(12) ?
    O1 C5 C4 C12 . . . . -95.68(13) ?
    C6 C5 C4 C12 . . . . 25.43(17) ?
    C19 C18 C23 C26 . . . . -0.2(2) ?
    C17 C18 C23 C26 . . . . -177.83(16) ?
    C19 C18 C23 C24 . . . . 118.53(17) ?
    C17 C18 C23 C24 . . . . -59.10(18) ?
    C19 C18 C23 C25 . . . . -120.25(17) ?
    C17 C18 C23 C25 . . . . 62.1(2) ?
    C16 C21 C20 C19 . . . . -2.1(2) ?
    C18 C19 C20 C21 . . . . 1.6(3) ?
    C8 C9 C10 C11 . . . . -0.4(2) ?
    C6 C11 C10 C9 . . . . -0.5(2) ?
loop_
    _geom_hbond_atom_site_label_D
    _geom_hbond_atom_site_label_H
    _geom_hbond_atom_site_label_A
    _geom_hbond_site_symmetry_A
    _geom_hbond_distance_DH
    _geom_hbond_distance_HA
    _geom_hbond_distance_DA
    _geom_hbond_angle_DHA
    O22 H22 N3 . 0.85(3) 1.84(2) 2.6280(16) 154(2)
