# Supplementary material for: (6R)-2-tert-Butyl-6-[(4R,5S)-3-isopropyl-4-methyl-5-phenyl­oxazolidin-2-yl]phenol
Source: Acta Crystallogr Sect E Struct Rep Online. 2010 Mar 24;66(Pt 4):o898–9. doi: 10.1107/S1600536810009591 (PMC2983796; doi:10.1107/S1600536810009591)
Supplement: Supplementary file 2 [file e-66-0o898-Isup2.hkl]

#
# h,k,l, Fc-squared, Fo-squared, sigma(Fo-squared) and status flag
#
data_I
_shelx_title ' 08mz346_0m in P 21'
_shelx_refln_list_code          4
_shelx_F_calc_maximum       91.37
_exptl_crystal_F_000       384.00
_reflns_d_resolution_high  0.7700
 
loop_
 _symmetry_equiv_pos_as_xyz
 'x, y, z'
 '-x, y+1/2, -z'
 
_cell_length_a     9.5077
_cell_length_b     7.3257
_cell_length_c    14.9830
_cell_angle_alpha  90.000
_cell_angle_beta  101.615
_cell_angle_gamma  90.000
 
_shelx_F_squared_multiplier     1.000
 
loop_
 _refln_index_h
 _refln_index_k
 _refln_index_l
 _refln_F_squared_calc
 _refln_F_squared_meas
 _refln_F_squared_sigma
 _refln_observed_status
   1   0   0     2977.03     2931.13     38.42 o
   2   0   0     4793.96     4854.65     61.69 o
   3   0   0      175.98      162.71      4.90 o
   4   0   0      257.38      260.88      3.23 o
   5   0   0      142.66      134.12      1.80 o
   6   0   0       34.52       31.28      0.63 o
   7   0   0      104.46       98.04      1.84 o
   8   0   0      388.66      392.06      6.00 o
   9   0   0       41.69       38.55      1.13 o
  10   0   0       50.43       51.11      1.38 o
  11   0   0        7.79        8.72      1.59 o
  12   0   0       27.89       29.46      1.19 o
   1   1   0     5343.60     5281.23     74.00 o
   2   1   0     2058.57     1978.57     17.84 o
   3   1   0      664.33      674.15      7.78 o
   4   1   0      372.72      408.22      4.95 o
   5   1   0       29.13       25.54      0.46 o
   6   1   0      188.26      189.75      2.16 o
   7   1   0      134.41      134.60      1.50 o
   8   1   0       52.20       48.27      0.86 o
   9   1   0       40.63       43.33      0.85 o
  10   1   0       30.24       27.61      0.72 o
  11   1   0       21.16       18.67      0.73 o
  12   1   0       16.84       20.46      0.74 o
   0   2   0     1254.25     1261.38     14.83 o
   1   2   0     2913.75     2957.51     27.45 o
   2   2   0        6.87        7.17      0.32 o
   3   2   0      266.24      263.66      2.51 o
   4   2   0      343.06      363.19      3.43 o
   5   2   0      617.76      611.94      5.68 o
   6   2   0        4.51        2.98      0.21 o
   7   2   0       32.30       33.80      0.67 o
   8   2   0      164.67      155.98      1.98 o
   9   2   0       35.06       35.95      0.78 o
  10   2   0       38.53       38.49      0.86 o
  11   2   0       92.20       96.22      1.55 o
   1   3   0      268.62      237.37      2.09 o
   2   3   0      233.34      250.84      2.22 o
   3   3   0      777.64      810.57      6.83 o
   4   3   0      360.39      384.67      3.65 o
   5   3   0       20.80       20.47      0.42 o
   6   3   0       15.97       16.32      0.42 o
   7   3   0       30.93       34.96      0.64 o
   8   3   0      143.55      132.48      1.74 o
   9   3   0      100.24      102.11      1.49 o
  10   3   0       16.90       17.24      0.63 o
  11   3   0       65.43       69.61      1.46 o
   0   4   0      689.62      741.51     10.82 o
   1   4   0      177.14      190.02      1.75 o
   2   4   0      327.04      339.76      2.99 o
   3   4   0      305.82      313.33      2.79 o
   4   4   0      180.70      175.49      1.68 o
   5   4   0       49.88       50.78      0.74 o
   6   4   0        9.46        9.08      0.36 o
   7   4   0       47.92       47.89      0.79 o
   8   4   0       53.17       53.74      0.88 o
   9   4   0       29.28       28.36      0.67 o
  10   4   0       41.78       41.56      1.07 o
   1   5   0      275.09      311.93      2.80 o
   2   5   0       71.98       71.75      0.83 o
   3   5   0       11.93        9.95      0.31 o
   4   5   0        1.42        1.95      0.37 o
   5   5   0       65.73       60.00      0.87 o
   6   5   0       67.04       66.03      0.95 o
   7   5   0       52.39       48.17      1.03 o
   8   5   0        8.24        8.05      0.46 o
   9   5   0       17.26       14.89      0.88 o
  10   5   0       14.92       15.71      0.96 o
   0   6   0       25.22       25.48      0.67 o
   1   6   0       81.35       77.18      0.92 o
   2   6   0       72.88       70.50      0.87 o
   3   6   0      155.18      153.06      1.57 o
   4   6   0       47.58       48.04      0.78 o
   5   6   0        7.87        8.13      0.52 o
   6   6   0       64.31       59.04      1.81 o
   7   6   0        7.94        8.22      0.58 o
   8   6   0        7.61        7.83      1.13 o
   9   6   0        5.61        5.24      0.78 o
   1   7   0       58.16       56.95      0.96 o
   2   7   0      181.98      184.54      2.18 o
   3   7   0       41.88       42.12      0.77 o
   4   7   0       46.56       49.43      1.14 o
   5   7   0       22.24       23.30      0.83 o
   6   7   0        2.32        2.18      0.45 o
   7   7   0       31.26       33.34      1.05 o
   8   7   0        8.80        7.92      1.47 o
   0   8   0       46.61       48.70      1.47 o
   1   8   0       72.02       75.12      1.33 o
   2   8   0        7.90        6.58      1.15 o
   3   8   0       24.04       25.46      2.76 o
   4   8   0        3.43        2.51      0.62 o
   5   8   0        7.98        7.23      1.17 o
   6   8   0       10.54       11.56      1.92 o
   1   9   0       61.42       68.47      1.57 o
   2   9   0       74.43       76.00      2.10 o
   3   9   0       30.89       24.78      2.04 o
 -12   0   1        1.26        1.27      0.74 o
 -11   0   1       16.43       16.66      0.88 o
 -10   0   1       62.94       62.52      2.95 o
  -9   0   1      134.99      130.89      2.45 o
  -8   0   1       56.14       61.88      1.42 o
  -7   0   1      260.07      229.85      8.54 o
  -6   0   1       17.85       13.16      0.41 o
  -5   0   1       40.15       51.79      1.16 o
  -4   0   1       38.70       32.45      0.56 o
  -3   0   1     2662.40     2733.78     55.44 o
  -2   0   1     2936.79     2905.07     34.41 o
  -1   0   1      688.06      672.43      8.07 o
   0   0   1     1429.69     1310.55     26.38 o
   1   0   1     2553.07     2430.95     30.98 o
   2   0   1       30.12       32.87      2.05 o
   3   0   1       35.46       34.93      0.56 o
   4   0   1        5.52        7.68      0.30 o
   5   0   1        0.37        0.53      0.16 o
   6   0   1       52.12       60.05      0.99 o
   7   0   1       16.41       16.21      0.57 o
   8   0   1       97.24       87.27      1.79 o
   9   0   1       11.44       11.72      0.71 o
  10   0   1        0.61        0.63      0.44 o
  11   0   1        6.95        7.57      0.69 o
 -12   1   1       17.73       18.43      0.71 o
 -11   1   1        6.04        6.20      0.45 o
 -10   1   1        2.93        2.78      0.35 o
  -9   1   1       80.02       77.74      1.20 o
  -8   1   1      530.90      513.53      5.43 o
  -7   1   1      456.78      442.27      4.67 o
  -6   1   1      307.10      314.13      3.05 o
  -5   1   1        1.28        2.51      0.34 o
  -4   1   1      702.14      743.47      7.22 o
  -3   1   1     1323.72     1299.71     15.27 o
  -2   1   1     4610.00     4561.44     42.14 o
  -1   1   1     1748.62     1648.41     15.11 o
   0   1   1     1155.26     1123.29     11.58 o
   1   1   1     1519.37     1474.74     14.44 o
   2   1   1      892.48      933.85      7.80 o
   3   1   1       81.28       79.86      0.85 o
   4   1   1      369.47      383.89      5.11 o
   5   1   1      317.28      331.58      3.17 o
   6   1   1        6.04        6.81      0.26 o
   7   1   1       37.07       36.30      0.61 o
   8   1   1       89.59       84.54      1.24 o
   9   1   1       18.06       18.45      0.58 o
  10   1   1       18.05       20.39      0.65 o
  11   1   1       25.96       24.92      0.75 o
 -11   2   1       32.26       31.43      0.82 o
 -10   2   1       46.56       48.29      0.95 o
  -9   2   1        6.71        6.05      0.39 o
  -8   2   1        0.92        0.88      0.26 o
  -7   2   1       65.39       61.04      0.85 o
  -6   2   1       30.55       30.82      0.53 o
  -5   2   1      171.73      191.98      1.94 o
  -4   2   1     1778.79     1879.70     21.29 o
  -3   2   1      265.23      282.27      2.67 o
  -2   2   1      619.76      619.73      6.39 o
  -1   2   1      351.67      352.90      3.78 o
   0   2   1     2173.14     2086.37     21.28 o
   1   2   1     2322.18     2308.60     19.24 o
   2   2   1      201.51      214.93      1.89 o
   3   2   1       78.88       96.29      0.94 o
   4   2   1     1005.52     1100.10      9.99 o
   5   2   1      526.37      535.25      5.01 o
   6   2   1      119.96      125.14      1.96 o
   7   2   1      142.79      136.47      1.54 o
   8   2   1      114.72      113.38      1.38 o
   9   2   1       27.35       28.06      0.72 o
  10   2   1       23.25       20.26      0.67 o
  11   2   1       29.78       31.71      0.84 o
 -11   3   1       21.09       24.64      1.15 o
 -10   3   1        0.26        0.16      0.30 o
  -9   3   1        8.65        9.61      0.46 o
  -8   3   1      115.57      116.41      1.42 o
  -7   3   1      187.75      184.74      1.99 o
  -6   3   1      196.02      196.93      2.05 o
  -5   3   1      174.57      176.25      1.83 o
  -4   3   1       10.08       12.81      0.33 o
  -3   3   1        5.48        4.74      0.21 o
  -2   3   1      948.25     1045.84      8.74 o
  -1   3   1      171.27      163.57      1.49 o
   0   3   1       45.02       54.04      0.60 o
   1   3   1        2.52        3.19      0.18 o
   2   3   1       47.41       47.26      0.55 o
   3   3   1       73.76       79.41      0.83 o
   4   3   1      184.90      198.45      1.83 o
   5   3   1       47.19       49.02      0.70 o
   6   3   1       10.85        9.89      0.35 o
   7   3   1      143.60      134.06      1.71 o
   8   3   1        0.36        0.52      0.26 o
   9   3   1       36.65       36.91      0.75 o
  10   3   1       45.06       47.76      1.21 o
  11   3   1       10.84       10.47      0.67 o
 -11   4   1        3.27        3.18      0.80 o
 -10   4   1       38.08       38.50      1.04 o
  -9   4   1       76.36       85.91      1.21 o
  -8   4   1       29.45       29.06      0.63 o
  -7   4   1       46.83       47.36      0.77 o
  -6   4   1        8.82        8.73      0.34 o
  -5   4   1      192.09      199.94      2.08 o
  -4   4   1      181.54      202.87      1.90 o
  -3   4   1       91.82      108.32      1.10 o
  -2   4   1      332.08      336.67      2.96 o
  -1   4   1       35.20       38.98      0.51 o
   0   4   1      691.95      793.83      7.33 o
   1   4   1      128.40      114.92      1.27 o
   2   4   1      507.83      514.25      4.43 o
   3   4   1       34.93       34.15      0.49 o
   4   4   1      421.46      433.27      3.80 o
   5   4   1        1.84        3.71      0.25 o
   6   4   1       18.28       17.47      0.47 o
   7   4   1       65.12       66.74      1.07 o
   8   4   1       42.06       45.07      0.81 o
   9   4   1       15.23       16.01      0.62 o
  10   4   1       23.70       24.01      1.10 o
 -10   5   1        3.31        3.63      0.67 o
  -9   5   1        3.53        3.08      0.47 o
  -8   5   1       15.21       13.84      0.58 o
  -7   5   1        8.03        8.63      0.39 o
  -6   5   1       97.23       91.51      1.18 o
  -5   5   1       10.18       13.67      0.42 o
  -4   5   1      263.49      276.36      2.55 o
  -3   5   1       49.09       46.29      0.62 o
  -2   5   1        7.80        9.45      0.29 o
  -1   5   1      228.67      243.56      2.24 o
   0   5   1       96.90      102.89      1.08 o
   1   5   1        6.13        8.24      0.32 o
   2   5   1      141.95      145.78      1.45 o
   3   5   1       80.49       76.12      0.88 o
   4   5   1       93.36      100.21      1.09 o
   5   5   1       20.81       24.26      0.54 o
   6   5   1       36.86       31.52      0.64 o
   7   5   1       14.81       13.49      0.54 o
   8   5   1       17.04       16.37      1.03 o
   9   5   1        8.45        8.75      0.52 o
  10   5   1       36.54       38.25      1.47 o
  -9   6   1        1.65        2.10      0.88 o
  -8   6   1       12.70       13.13      0.71 o
  -7   6   1       16.64       16.91      0.75 o
  -6   6   1       39.80       41.13      0.88 o
  -5   6   1       34.97       32.16      0.76 o
  -4   6   1      119.59      129.60      1.76 o
  -3   6   1       95.78       91.03      1.05 o
  -2   6   1       44.64       44.46      0.65 o
  -1   6   1      201.49      212.19      2.04 o
   0   6   1       14.32       13.47      0.39 o
   1   6   1      131.76      120.63      1.43 o
   2   6   1      112.19      113.56      1.23 o
   3   6   1       33.58       29.66      0.53 o
   4   6   1      111.11      111.95      1.36 o
   5   6   1       26.79       26.63      0.67 o
   6   6   1        7.35        6.91      0.43 o
   7   6   1       18.12       19.20      0.79 o
   8   6   1       13.70       12.49      1.05 o
   9   6   1        3.20        2.22      0.56 o
  -8   7   1       26.60       24.41      1.46 o
  -7   7   1       27.60       29.28      1.06 o
  -6   7   1       28.20       29.11      0.94 o
  -5   7   1       30.89       36.06      0.85 o
  -4   7   1        1.22        1.33      0.33 o
  -3   7   1       43.92       44.52      0.80 o
  -2   7   1       76.69       77.74      1.28 o
  -1   7   1      391.01      383.52      3.93 o
   0   7   1       96.87       99.84      1.32 o
   1   7   1       64.71       67.70      1.01 o
   2   7   1       15.62       13.45      0.42 o
   3   7   1       18.24       18.21      0.59 o
   4   7   1       18.77       19.17      1.03 o
   5   7   1        3.00        2.58      0.53 o
   6   7   1        0.41        0.85      0.43 o
   7   7   1       23.24       23.17      1.65 o
   8   7   1        0.88        1.40      0.57 o
  -6   8   1       59.22       62.79      1.47 o
  -5   8   1       10.36        9.75      0.97 o
  -4   8   1        3.77        2.61      0.54 o
  -3   8   1       29.87       31.03      0.83 o
  -2   8   1       26.19       23.22      0.94 o
  -1   8   1       36.83       36.20      0.90 o
   0   8   1       32.88       33.45      0.87 o
   1   8   1       67.46       66.95      2.19 o
   2   8   1       12.48        9.44      1.40 o
   3   8   1       19.02       19.51      2.24 o
   4   8   1       53.33       57.99      1.75 o
   5   8   1       20.28       24.26      3.44 o
   6   8   1       32.96       35.11      4.04 o
  -3   9   1       17.59       13.81      1.66 o
  -2   9   1       22.62       23.41      1.21 o
  -1   9   1       32.96       34.16      1.39 o
   0   9   1       79.01       77.84      1.71 o
   1   9   1        4.01        1.41      1.84 o
   2   9   1       30.69       30.07      2.53 o
   3   9   1       50.95       51.83      3.05 o
 -12   0   2        1.86        0.95      0.53 o
 -11   0   2        0.51        0.13      0.42 o
 -10   0   2       44.95       45.06      1.28 o
  -9   0   2       74.60       74.55      1.65 o
  -8   0   2      861.83      798.08     11.56 o
  -7   0   2      170.65      161.48      2.71 o
  -6   0   2       25.37       26.03      0.55 o
  -5   0   2      180.10      175.54      2.28 o
  -4   0   2      108.04      104.38      1.63 o
  -3   0   2      954.31      978.79     15.92 o
  -2   0   2     2363.55     2324.36     31.46 o
  -1   0   2       16.67       15.65      0.30 o
   0   0   2      306.48      300.54      6.12 o
   1   0   2     1176.34     1113.56     13.18 o
   2   0   2     1497.96     1428.13     22.09 o
   3   0   2        8.99       11.65      0.47 o
   4   0   2      679.37      728.09      8.69 o
   5   0   2      672.88      727.82      8.73 o
   6   0   2      405.06      382.19      9.46 o
   7   0   2       40.19       40.29      0.81 o
   8   0   2      242.22      225.64      3.72 o
   9   0   2        3.91        3.42      0.49 o
  10   0   2       73.29       70.65      1.70 o
  11   0   2       24.09       25.28      1.06 o
 -12   1   2       18.06       18.78      0.70 o
 -11   1   2        0.41        0.15      0.32 o
 -10   1   2       22.26       22.70      0.65 o
  -9   1   2       94.45       88.82      1.31 o
  -8   1   2      140.38      139.07      1.76 o
  -7   1   2      291.57      273.50      2.73 o
  -6   1   2      239.88      239.35      2.38 o
  -5   1   2      365.78      387.75      3.66 o
  -4   1   2      154.54      161.58      1.81 o
  -3   1   2     1593.88     1590.16     14.28 o
  -2   1   2     3954.33     3781.15     31.57 o
  -1   1   2      312.04      296.56      2.81 o
   0   1   2     8349.20     8081.20    176.64 o
   1   1   2      165.63      159.13      1.53 o
   2   1   2      507.75      498.26      4.21 o
   3   1   2      421.96      418.80      3.78 o
   4   1   2       93.46      107.01      1.04 o
   5   1   2      235.11      240.02      2.37 o
   6   1   2      101.05      103.35      1.19 o
   7   1   2       94.22       97.16      1.17 o
   8   1   2       92.43       89.27      1.29 o
   9   1   2       14.84       13.79      0.54 o
  10   1   2       22.95       23.49      0.69 o
  11   1   2       25.52       28.91      1.16 o
 -12   2   2        9.91       10.70      0.64 o
 -11   2   2       40.52       41.06      0.92 o
 -10   2   2        6.29        6.51      0.43 o
  -9   2   2       67.39       65.57      1.08 o
  -8   2   2        5.60        5.02      0.45 o
  -7   2   2       51.00       51.55      0.76 o
  -6   2   2      739.00      752.29      6.95 o
  -5   2   2       45.22       42.83      0.67 o
  -4   2   2     3078.96     3207.25     31.34 o
  -3   2   2      919.73      977.47      8.19 o
  -2   2   2     1376.68     1383.18     13.96 o
  -1   2   2      304.23      307.08      2.86 o
   0   2   2     3347.29     3327.50     34.74 o
   1   2   2      206.42      230.70      2.01 o
   2   2   2      135.77      129.34      1.22 o
   3   2   2      636.67      716.76      6.68 o
   4   2   2      377.63      410.61      3.63 o
   5   2   2      178.66      189.66      1.94 o
   6   2   2       21.12       20.10      0.45 o
   7   2   2       68.91       69.03      0.94 o
   8   2   2      204.94      205.48      2.22 o
   9   2   2       81.58       76.99      1.23 o
  10   2   2       15.03       15.96      0.61 o
  11   2   2       12.55       12.56      0.90 o
 -11   3   2        6.92        8.26      0.51 o
 -10   3   2       37.80       37.41      0.85 o
  -9   3   2        0.91        0.36      0.27 o
  -8   3   2       55.75       58.40      0.88 o
  -7   3   2        6.26        6.51      0.31 o
  -6   3   2      107.55      106.04      1.24 o
  -5   3   2      360.51      387.88      3.72 o
  -4   3   2      199.17      220.74      2.19 o
  -3   3   2      391.77      426.91      4.08 o
  -2   3   2      528.88      547.68      4.65 o
  -1   3   2      168.34      186.09      1.84 o
   0   3   2      125.14      122.65      1.44 o
   1   3   2     1667.87     1765.45     16.30 o
   2   3   2      160.20      166.63      1.53 o
   3   3   2       94.47       85.30      0.88 o
   4   3   2       31.82       32.85      0.61 o
   5   3   2       32.10       31.31      0.59 o
   6   3   2       77.91       75.75      0.99 o
   7   3   2       40.19       37.49      0.68 o
   8   3   2      251.19      255.07      2.69 o
   9   3   2      219.99      229.69      3.65 o
  10   3   2       11.12       12.03      0.66 o
  11   3   2        7.72        8.17      0.62 o
 -11   4   2       11.56       11.29      0.70 o
 -10   4   2       28.50       25.30      0.88 o
  -9   4   2        7.76        9.78      0.43 o
  -8   4   2       35.95       40.90      0.74 o
  -7   4   2       39.39       33.55      0.64 o
  -6   4   2       38.21       37.30      0.64 o
  -5   4   2       55.84       50.28      0.73 o
  -4   4   2       21.05       21.68      0.39 o
  -3   4   2       34.81       38.77      0.56 o
  -2   4   2       34.95       32.20      0.48 o
  -1   4   2      315.85      340.64      2.99 o
   0   4   2      257.26      263.10      2.36 o
   1   4   2      178.75      162.42      1.82 o
   2   4   2       63.80       71.76      0.79 o
   3   4   2      337.71      331.71      2.95 o
   4   4   2       38.36       33.08      0.50 o
   5   4   2       42.86       40.92      0.66 o
   6   4   2      159.84      154.28      1.90 o
   7   4   2       43.32       48.34      0.93 o
   8   4   2      101.37      101.91      1.52 o
   9   4   2       74.70       75.95      1.30 o
  10   4   2       25.38       28.66      1.12 o
 -10   5   2        0.40       -0.13      0.65 o
  -9   5   2       27.59       28.97      1.00 o
  -8   5   2        0.59       -0.32      0.32 o
  -7   5   2       32.82       31.67      0.76 o
  -6   5   2      146.42      134.49      1.82 o
  -5   5   2      145.67      134.37      1.54 o
  -4   5   2      140.82      145.99      1.61 o
  -3   5   2      320.57      309.84      3.11 o
  -2   5   2      181.20      190.62      1.81 o
  -1   5   2       45.72       41.62      0.57 o
   0   5   2       31.18       28.28      0.50 o
   1   5   2       37.87       39.88      0.56 o
   2   5   2        4.20        5.88      0.24 o
   3   5   2       13.40       13.48      0.35 o
   4   5   2       16.02       17.44      0.39 o
   5   5   2      162.01      159.20      2.01 o
   6   5   2       18.01       16.49      0.64 o
   7   5   2       66.53       62.83      1.11 o
   8   5   2       40.33       42.99      0.94 o
   9   5   2       40.93       43.09      0.99 o
  -9   6   2       14.10       11.38      0.84 o
  -8   6   2        5.81        4.73      0.45 o
  -7   6   2       19.00       19.58      0.66 o
  -6   6   2        3.91        5.18      0.42 o
  -5   6   2       10.74       11.63      0.51 o
  -4   6   2       41.38       38.53      0.82 o
  -3   6   2       83.35       78.75      1.23 o
  -2   6   2      137.49      139.38      1.63 o
  -1   6   2       17.35       18.74      0.48 o
   0   6   2        4.46        6.91      0.33 o
   1   6   2        1.87        2.27      0.24 o
   2   6   2        3.26        3.48      0.24 o
   3   6   2       64.05       63.51      0.83 o
   4   6   2       58.98       57.77      1.00 o
   5   6   2       30.34       33.39      0.76 o
   6   6   2       41.66       41.87      0.98 o
   7   6   2       48.14       50.53      1.11 o
   8   6   2       17.94       19.85      0.72 o
   9   6   2       22.68       23.18      0.98 o
  -8   7   2       55.45       59.56      1.42 o
  -7   7   2       21.57       25.13      0.91 o
  -6   7   2        3.12        3.58      0.41 o
  -5   7   2        1.30        1.46      0.43 o
  -4   7   2       10.77       11.80      0.54 o
  -3   7   2       34.01       35.28      0.72 o
  -2   7   2       16.50       14.53      0.50 o
  -1   7   2       89.59       93.25      1.42 o
   0   7   2      103.72      106.76      1.39 o
   1   7   2       37.87       38.39      0.81 o
   2   7   2       71.18       78.61      1.25 o
   3   7   2        9.78        9.29      0.73 o
   4   7   2       36.16       35.74      0.81 o
   5   7   2       19.24       19.21      0.79 o
   6   7   2        0.15       -0.29      0.45 o
   7   7   2        5.45        6.62      0.61 o
  -6   8   2        6.57        7.38      1.71 o
  -5   8   2       68.99       78.28      1.61 o
  -4   8   2        8.81        9.22      0.72 o
  -3   8   2       26.15       25.90      1.23 o
  -2   8   2       74.50       78.16      1.59 o
  -1   8   2        1.53        0.54      0.30 o
   0   8   2       39.36       44.61      0.96 o
   1   8   2       18.14       17.57      0.81 o
   2   8   2       31.76       33.54      1.02 o
   3   8   2       37.68       39.13      1.42 o
   4   8   2       16.03       19.93      1.33 o
   5   8   2        0.37        0.48      0.82 o
   6   8   2       18.27       20.01      1.64 o
  -3   9   2       34.93       31.41      2.15 o
  -2   9   2        9.96        8.61      1.05 o
  -1   9   2        9.46        8.82      2.29 o
   0   9   2       45.38       42.91      1.63 o
   1   9   2       12.13       10.03      1.03 o
   2   9   2       14.22       13.37      2.05 o
   3   9   2       59.28       59.03      2.67 o
 -12   0   3        0.02        0.05      0.48 o
 -11   0   3        4.31        4.47      0.58 o
 -10   0   3        1.35        1.88      0.46 o
  -9   0   3       13.15       12.17      0.70 o
  -8   0   3       65.35       65.10      1.46 o
  -7   0   3       26.83       28.70      0.86 o
  -6   0   3      337.79      324.48      4.06 o
  -5   0   3      144.09      152.55      2.02 o
  -4   0   3      619.85      674.68      8.05 o
  -3   0   3     1270.63     1306.07     15.37 o
  -2   0   3     3096.88     3135.69     36.90 o
  -1   0   3      124.00      108.46      2.09 o
   0   0   3       29.69       29.63      0.85 o
   1   0   3      168.84      174.19      2.14 o
   2   0   3      297.02      297.40      4.34 o
   3   0   3       43.48       56.57      0.85 o
   4   0   3       98.96      100.48      1.40 o
   5   0   3       64.59       69.37      1.09 o
   6   0   3      228.74      214.34      2.83 o
   7   0   3        5.25        5.81      0.35 o
   8   0   3      164.86      147.71      2.66 o
   9   0   3       24.95       24.81      1.39 o
  10   0   3        1.56        1.71      0.48 o
  11   0   3        0.10       -0.36      0.47 o
 -12   1   3       18.84       18.73      0.70 o
 -11   1   3       54.87       60.37      1.26 o
 -10   1   3        7.63        8.93      0.46 o
  -9   1   3       78.29       77.42      1.19 o
  -8   1   3      552.89      557.36      5.84 o
  -7   1   3      230.68      210.20      2.16 o
  -6   1   3      426.35      424.08      4.02 o
  -5   1   3      969.34     1033.70      9.39 o
  -4   1   3     1856.95     1978.94     17.77 o
  -3   1   3      287.45      284.17      2.46 o
  -2   1   3     1367.41     1386.57     14.34 o
  -1   1   3      276.65      269.05      2.83 o
   0   1   3      454.45      448.01      4.78 o
   1   1   3      441.20      438.64      4.06 o
   2   1   3      299.19      282.24      2.44 o
   3   1   3      298.15      319.77      2.77 o
   4   1   3      103.55      122.70      1.18 o
   5   1   3       63.89       65.51      0.74 o
   6   1   3        0.95        1.48      0.21 o
   7   1   3       21.40       17.75      0.46 o
   8   1   3       82.13       77.88      1.19 o
   9   1   3       29.77       27.84      0.71 o
  10   1   3       58.55       57.68      1.08 o
  11   1   3       10.54       11.67      0.68 o
 -12   2   3       26.19       26.56      1.05 o
 -11   2   3       57.34       61.09      1.43 o
 -10   2   3       20.63       19.62      0.63 o
  -9   2   3       32.73       33.67      0.75 o
  -8   2   3      350.90      333.58      3.33 o
  -7   2   3      699.55      703.81      6.57 o
  -6   2   3      539.24      556.29      5.22 o
  -5   2   3      144.34      150.33      1.57 o
  -4   2   3      195.20      194.92      1.94 o
  -3   2   3      109.22      107.60      1.27 o
  -2   2   3       31.02       27.02      0.34 o
  -1   2   3     1088.08     1153.19     12.23 o
   0   2   3      554.19      546.46      4.62 o
   1   2   3      340.96      346.67      3.26 o
   2   2   3       96.62      100.12      0.96 o
   3   2   3        9.10       10.28      0.25 o
   4   2   3      335.75      369.23      3.23 o
   5   2   3       31.11       29.65      0.45 o
   6   2   3       41.62       42.14      0.66 o
   7   2   3      349.80      338.12      3.36 o
   8   2   3       58.06       56.01      0.88 o
   9   2   3       59.32       56.49      1.03 o
  10   2   3       67.90       71.40      1.45 o
  11   2   3       36.66       42.54      1.16 o
 -11   3   3       29.94       36.30      1.56 o
 -10   3   3       53.49       43.97      0.91 o
  -9   3   3       13.11       14.03      0.53 o
  -8   3   3      307.43      299.07      3.05 o
  -7   3   3      157.33      153.90      1.71 o
  -6   3   3      376.29      370.31      3.60 o
  -5   3   3      228.51      233.48      2.34 o
  -4   3   3       35.99       37.76      0.60 o
  -3   3   3      292.46      286.47      2.53 o
  -2   3   3      496.72      521.49      4.45 o
  -1   3   3      518.58      550.16      7.34 o
   0   3   3     1232.87     1416.00     12.75 o
   1   3   3      169.41      178.73      1.75 o
   2   3   3      203.33      208.01      2.58 o
   3   3   3       79.44       83.30      0.88 o
   4   3   3       62.01       63.39      0.73 o
   5   3   3       83.64       85.42      1.00 o
   6   3   3      222.19      226.51      2.35 o
   7   3   3        3.30        4.69      0.31 o
   8   3   3      226.84      217.59      2.65 o
   9   3   3       16.87       14.73      0.61 o
  10   3   3       19.37       22.16      0.94 o
 -11   4   3       18.19       21.12      0.87 o
 -10   4   3       75.36       73.91      1.50 o
  -9   4   3       11.53       10.77      0.94 o
  -8   4   3       66.79       70.72      1.01 o
  -7   4   3      144.32      153.57      1.73 o
  -6   4   3       21.32       19.53      0.46 o
  -5   4   3       21.93       24.89      0.49 o
  -4   4   3       34.59       30.28      0.46 o
  -3   4   3      247.11      255.61      2.31 o
  -2   4   3       59.91       60.56      0.75 o
  -1   4   3       53.87       58.71      0.72 o
   0   4   3      188.20      190.09      2.04 o
   1   4   3       56.77       64.40      1.05 o
   2   4   3      138.15      152.73      1.47 o
   3   4   3       48.53       45.96      0.64 o
   4   4   3       39.83       40.09      0.61 o
   5   4   3      166.74      172.26      1.86 o
   6   4   3      218.38      211.91      2.55 o
   7   4   3      402.74      389.79      4.36 o
   8   4   3       43.98       47.17      0.97 o
   9   4   3       27.06       32.22      0.84 o
  10   4   3       12.85       15.31      0.77 o
 -10   5   3        4.25        4.82      0.55 o
  -9   5   3        4.48        3.98      0.42 o
  -8   5   3       11.53       10.27      0.51 o
  -7   5   3       86.96       83.72      1.33 o
  -6   5   3       28.86       33.00      0.76 o
  -5   5   3      264.03      245.70      2.92 o
  -4   5   3      293.29      290.06      2.99 o
  -3   5   3       90.43       93.16      1.16 o
  -2   5   3       12.30       13.93      0.35 o
  -1   5   3        9.30       10.17      0.37 o
   0   5   3      187.94      193.74      2.03 o
   1   5   3      109.55      126.12      1.29 o
   2   5   3      154.34      164.67      1.61 o
   3   5   3        5.78        6.54      0.27 o
   4   5   3      158.72      152.69      1.88 o
   5   5   3       73.37       76.66      1.43 o
   6   5   3      125.38      123.08      1.70 o
   7   5   3        5.37        4.96      0.47 o
   8   5   3       59.85       61.00      1.15 o
   9   5   3      116.63      123.69      1.85 o
  -9   6   3       76.51       80.21      1.42 o
  -8   6   3       18.17       19.73      0.71 o
  -7   6   3        5.21        3.61      0.40 o
  -6   6   3      170.83      167.08      2.22 o
  -5   6   3       20.35       18.98      0.62 o
  -4   6   3      137.15      136.27      1.84 o
  -3   6   3      113.55      117.85      1.45 o
  -2   6   3       29.58       27.76      0.66 o
  -1   6   3      106.95      108.11      1.34 o
   0   6   3       12.86       10.63      0.41 o
   1   6   3       68.81       66.55      1.05 o
   2   6   3       19.16       20.31      0.51 o
   3   6   3       83.34       92.74      1.20 o
   4   6   3      216.15      220.39      2.96 o
   5   6   3       25.19       24.60      0.74 o
   6   6   3        0.25        0.08      0.28 o
   7   6   3       48.06       50.05      1.03 o
   8   6   3       92.44       99.59      1.60 o
  -8   7   3       19.65       20.24      1.62 o
  -7   7   3       19.98       23.36      0.77 o
  -6   7   3        2.74        3.21      0.40 o
  -5   7   3       43.56       41.16      0.92 o
  -4   7   3        7.09        7.74      0.47 o
  -3   7   3        1.63        1.53      0.39 o
  -2   7   3       20.50       21.44      0.64 o
  -1   7   3        2.38        2.50      0.53 o
   0   7   3       16.15       14.99      0.67 o
   1   7   3       31.88       29.77      1.16 o
   2   7   3        4.46        4.10      0.47 o
   3   7   3      108.72      112.21      1.83 o
   4   7   3       22.44       25.90      0.99 o
   5   7   3       39.90       40.28      1.08 o
   6   7   3       61.99       73.42      1.55 o
   7   7   3        3.22        4.29      0.57 o
  -6   8   3       36.13       37.38      1.14 o
  -5   8   3       26.29       31.98      0.88 o
  -4   8   3       69.55       72.77      1.30 o
  -3   8   3       20.90       18.02      0.67 o
  -2   8   3       45.10       45.07      0.97 o
  -1   8   3       12.63       14.62      0.69 o
   0   8   3       21.11       22.08      0.79 o
   1   8   3       12.51       14.22      0.65 o
   2   8   3       21.29       21.27      2.18 o
   4   8   3       50.00       48.72      2.23 o
   5   8   3       12.04       13.99      1.05 o
  -3   9   3       69.48       70.77      2.36 o
  -2   9   3        7.23        5.16      2.46 o
  -1   9   3        0.26       -0.12      0.59 o
   0   9   3        8.81        8.01      1.47 o
   1   9   3        6.98        5.29      1.58 o
   2   9   3       25.07       21.85      1.78 o
   3   9   3       20.08       22.77      1.35 o
 -12   0   4       15.68       16.52      1.55 o
 -11   0   4       64.91       69.47      1.71 o
 -10   0   4      154.29      151.16      2.79 o
  -9   0   4       12.93       11.73      0.69 o
  -8   0   4      509.57      489.38      7.32 o
  -7   0   4      144.60      147.52      2.53 o
  -6   0   4       32.01       30.06      0.62 o
  -5   0   4       53.08       41.79      0.89 o
  -4   0   4      571.80      580.41      6.97 o
  -3   0   4      241.92      252.74      3.12 o
  -2   0   4      420.05      402.14      4.83 o
  -1   0   4        0.56        0.22      0.09 o
   0   0   4       38.54       31.99      0.54 o
   1   0   4      357.42      353.17      4.25 o
   2   0   4        0.61        0.25      0.10 o
   3   0   4      495.32      512.46      6.16 o
   4   0   4       59.38       75.69      1.13 o
   5   0   4      167.40      194.70      2.57 o
   6   0   4       49.85       47.42      0.89 o
   7   0   4       25.09       16.19      0.57 o
   8   0   4        0.00       -0.35      0.35 o
   9   0   4        0.93        0.88      0.51 o
  10   0   4        0.12        0.15      0.49 o
  11   0   4       24.42       28.09      1.66 o
 -12   1   4       72.64       78.08      1.35 o
 -11   1   4        6.55        7.72      0.54 o
 -10   1   4       70.29       70.83      1.21 o
  -9   1   4        4.78        2.96      0.32 o
  -8   1   4      202.21      201.35      2.70 o
  -7   1   4       35.14       33.86      0.60 o
  -6   1   4      315.71      305.99      2.98 o
  -5   1   4       35.64       27.43      0.50 o
  -4   1   4      478.73      509.58      4.35 o
  -3   1   4     1106.87     1062.95      8.87 o
  -2   1   4     1401.95     1432.84     12.87 o
  -1   1   4     1493.23     1494.74     13.93 o
   0   1   4       15.62       16.14      0.33 o
   1   1   4       87.41       83.16      0.88 o
   2   1   4      370.43      382.78      3.28 o
   3   1   4      303.95      315.10      2.75 o
   4   1   4      613.35      650.03      5.53 o
   5   1   4        9.03       10.66      0.29 o
   6   1   4       56.49       58.33      0.73 o
   7   1   4       34.11       31.43      0.60 o
   8   1   4       58.93       60.23      1.02 o
   9   1   4       11.04       10.88      0.51 o
  10   1   4       25.88       27.05      0.89 o
  11   1   4       16.78       19.20      0.85 o
 -12   2   4       19.04       24.20      0.78 o
 -11   2   4       23.75       24.09      0.76 o
 -10   2   4       16.25       14.58      0.56 o
  -9   2   4       21.58       22.31      0.61 o
  -8   2   4      141.45      131.77      2.27 o
  -7   2   4      104.60      117.22      1.36 o
  -6   2   4       48.18       49.91      0.71 o
  -5   2   4      121.07      117.49      1.46 o
  -4   2   4       22.94       29.51      0.42 o
  -3   2   4        4.13        3.48      0.25 o
  -2   2   4      195.39      183.05      1.84 o
  -1   2   4      363.14      370.54      3.55 o
   0   2   4      285.71      317.16      2.77 o
   1   2   4      153.45      174.53      1.73 o
   2   2   4      522.71      542.15      5.06 o
   3   2   4      243.86      242.62      2.17 o
   4   2   4      165.59      158.12      1.50 o
   5   2   4        6.45        8.66      0.32 o
   6   2   4       27.12       24.07      0.51 o
   7   2   4       77.03       67.21      0.94 o
   8   2   4      162.16      149.27      1.95 o
   9   2   4        5.75        4.77      0.85 o
  10   2   4       11.15       11.31      0.65 o
  11   2   4        4.54        4.27      0.56 o
 -11   3   4        1.65        1.85      0.47 o
 -10   3   4       50.09       46.15      1.35 o
  -9   3   4       29.89       25.60      0.66 o
  -8   3   4       53.37       54.15      0.84 o
  -7   3   4      262.26      249.72      2.83 o
  -6   3   4       76.95       81.43      1.02 o
  -5   3   4       86.16       86.52      1.03 o
  -4   3   4      107.76      104.91      1.15 o
  -3   3   4       48.08       40.97      0.50 o
  -2   3   4       61.57       61.04      0.77 o
  -1   3   4      476.32      510.33      4.87 o
   0   3   4      716.71      738.16      6.23 o
   1   3   4      667.27      707.36      5.97 o
   2   3   4      250.47      271.50      3.10 o
   3   3   4      193.20      190.30      1.77 o
   4   3   4        2.01        1.25      0.15 o
   5   3   4      168.29      165.00      1.62 o
   6   3   4      121.87      120.97      1.61 o
   7   3   4      106.71       90.57      1.35 o
   8   3   4      116.91      108.35      1.57 o
   9   3   4       37.81       38.33      1.01 o
  10   3   4       53.04       57.14      1.31 o
 -11   4   4       15.81       15.66      0.78 o
 -10   4   4       56.69       54.87      1.27 o
  -9   4   4       98.88       87.81      1.40 o
  -8   4   4        4.28        3.18      0.35 o
  -7   4   4        9.05        7.42      0.42 o
  -6   4   4      101.52       99.01      1.20 o
  -5   4   4       85.17       87.34      1.07 o
  -4   4   4       72.54       67.84      0.84 o
  -3   4   4       36.56       38.38      0.59 o
  -2   4   4      160.32      157.93      1.71 o
  -1   4   4       12.60       13.44      0.35 o
   0   4   4      170.64      166.77      1.57 o
   1   4   4      216.92      219.19      2.10 o
   2   4   4        2.70        1.41      0.15 o
   3   4   4      138.97      139.38      1.38 o
   4   4   4      293.19      278.66      3.66 o
   5   4   4       66.60       68.40      1.19 o
   6   4   4      152.15      139.31      1.84 o
   7   4   4       62.50       61.75      1.10 o
   8   4   4       17.66       18.44      0.65 o
   9   4   4       24.60       26.21      0.79 o
  10   4   4       21.71       24.48      0.93 o
 -10   5   4       33.31       32.50      1.02 o
  -9   5   4        9.24        8.49      0.51 o
  -8   5   4       11.67       10.11      0.52 o
  -7   5   4       31.96       30.17      0.77 o
  -6   5   4       88.70       91.23      1.39 o
  -5   5   4       63.63       56.14      1.00 o
  -4   5   4      371.32      371.66      4.26 o
  -3   5   4       33.11       33.29      0.61 o
  -2   5   4       49.83       53.15      0.79 o
  -1   5   4      230.46      241.18      2.52 o
   0   5   4      199.63      216.37      2.27 o
   1   5   4      195.73      205.17      2.17 o
   2   5   4      110.14      107.47      1.55 o
   3   5   4      217.41      215.32      2.28 o
   4   5   4      171.49      163.09      1.83 o
   5   5   4       58.89       56.29      1.00 o
   6   5   4       92.50       92.99      1.41 o
   7   5   4       80.09       82.15      1.34 o
   8   5   4       66.10       66.72      1.23 o
   9   5   4       75.71       80.67      1.43 o
  -9   6   4       26.94       29.19      0.84 o
  -8   6   4       88.72       91.22      1.51 o
  -7   6   4        3.42        3.00      0.39 o
  -6   6   4      132.77      122.53      1.93 o
  -5   6   4      169.63      166.71      2.20 o
  -4   6   4        3.53        1.47      0.38 o
  -3   6   4       42.83       44.83      0.77 o
  -2   6   4       45.14       51.00      1.04 o
  -1   6   4       17.60       19.81      0.52 o
   0   6   4      102.57       98.81      1.31 o
   1   6   4       39.36       39.99      0.85 o
   2   6   4      160.09      163.59      2.13 o
   3   6   4       24.13       25.60      0.65 o
   4   6   4       16.89       17.20      0.74 o
   5   6   4       56.93       60.34      1.08 o
   6   6   4       17.58       19.01      0.65 o
   7   6   4       11.32       11.55      0.57 o
   8   6   4       45.62       48.57      1.12 o
  -8   7   4        5.33        5.27      0.58 o
  -7   7   4        7.41       10.29      0.58 o
  -6   7   4       10.20       12.03      0.73 o
  -5   7   4       42.31       39.37      1.13 o
  -4   7   4      133.92      132.86      1.88 o
  -3   7   4       51.11       54.48      0.92 o
  -2   7   4       68.72       73.16      1.14 o
  -1   7   4       11.29       11.18      0.52 o
   0   7   4       13.11       12.48      0.54 o
   1   7   4        5.10        5.62      0.45 o
   2   7   4       21.67       27.46      1.21 o
   3   7   4       12.75       12.54      0.56 o
   4   7   4       25.76       26.94      0.91 o
   5   7   4       37.11       39.08      1.09 o
   6   7   4       26.26       28.46      0.99 o
   7   7   4        6.36        6.95      0.89 o
  -6   8   4       32.62       29.11      0.96 o
  -5   8   4       41.34       42.08      1.01 o
  -4   8   4       26.25       27.86      0.82 o
  -3   8   4        8.03        7.62      0.60 o
  -2   8   4       11.44       11.44      0.56 o
  -1   8   4       25.79       28.89      0.83 o
   0   8   4       34.65       37.06      0.89 o
   1   8   4        6.49        6.77      0.46 o
   2   8   4       14.56       14.75      0.60 o
   3   8   4       76.47       82.15      1.99 o
   4   8   4       31.34       32.43      1.41 o
   5   8   4        2.86        2.39      0.76 o
  -3   9   4        4.96        5.33      0.76 o
  -2   9   4       33.76       36.80      1.10 o
  -1   9   4        5.91        5.33      1.12 o
   0   9   4        5.05        3.94      0.91 o
   1   9   4        0.77       -0.18      0.66 o
   2   9   4        5.40        5.95      0.91 o
 -12   0   5        0.81        0.49      0.53 o
 -11   0   5      243.51      249.65      4.93 o
 -10   0   5      175.31      172.50      3.09 o
  -9   0   5        0.57        0.47      0.39 o
  -8   0   5      363.17      362.82      5.58 o
  -7   0   5       74.35       65.56      1.17 o
  -6   0   5       84.68       86.16      1.31 o
  -5   0   5       32.73       24.86      0.55 o
  -4   0   5     1245.91     1386.28     16.37 o
  -3   0   5        0.07        0.80      0.27 o
  -2   0   5        3.73        3.83      0.19 o
  -1   0   5      153.93      144.14      3.26 o
   0   0   5      333.07      337.08      7.80 o
   1   0   5      538.46      560.78     11.47 o
   2   0   5        5.50       10.32      0.35 o
   3   0   5      799.65      839.55      9.99 o
   4   0   5      190.30      216.30      2.79 o
   5   0   5        8.10        8.20      0.39 o
   6   0   5      135.40      130.20      1.89 o
   7   0   5       71.88       67.90      1.20 o
   8   0   5       54.93       59.63      1.44 o
   9   0   5       10.53       11.26      0.73 o
  10   0   5       22.84       25.39      1.53 o
  11   0   5       22.93       24.25      1.61 o
 -12   1   5       78.10       83.58      1.74 o
 -11   1   5       20.39       23.47      0.79 o
 -10   1   5       39.41       36.52      0.81 o
  -9   1   5       65.32       62.76      1.04 o
  -8   1   5       55.98       55.27      1.01 o
  -7   1   5      135.52      133.89      1.49 o
  -6   1   5      188.26      186.56      1.75 o
  -5   1   5       45.37       41.58      0.53 o
  -4   1   5       94.50      105.48      1.09 o
  -3   1   5      414.60      444.17      3.80 o
  -2   1   5      510.47      505.97      4.29 o
  -1   1   5       20.77       24.79      0.37 o
   0   1   5     1076.98     1128.79     20.11 o
   1   1   5      825.81      842.51      7.72 o
   2   1   5      193.05      207.74      1.85 o
   3   1   5        4.20        4.23      0.21 o
   4   1   5      311.90      318.54      2.82 o
   5   1   5       15.59       16.11      0.35 o
   6   1   5      169.95      165.14      1.63 o
   7   1   5      125.94      114.21      1.37 o
   8   1   5      108.43       96.59      1.40 o
   9   1   5       10.27        8.46      0.56 o
  10   1   5        2.47        2.49      0.47 o
 -12   2   5       22.17       23.70      1.09 o
 -11   2   5        6.84        7.88      0.48 o
 -10   2   5       35.57       36.40      0.81 o
  -9   2   5       28.50       29.88      0.70 o
  -8   2   5      110.50      104.30      1.28 o
  -7   2   5      151.44      153.40      1.68 o
  -6   2   5      115.17      115.32      1.30 o
  -5   2   5      136.94      143.46      1.65 o
  -4   2   5      124.43      122.67      1.34 o
  -3   2   5      260.63      274.65      2.71 o
  -2   2   5      261.97      281.01      2.75 o
  -1   2   5      984.51     1032.85     14.99 o
   0   2   5      402.41      399.65      4.41 o
   1   2   5      335.79      364.57      3.46 o
   2   2   5      277.46      261.91      2.56 o
   3   2   5      437.19      468.04      4.04 o
   4   2   5      329.42      332.23      2.95 o
   5   2   5      112.09      111.22      1.16 o
   6   2   5      183.59      164.35      1.79 o
   7   2   5      113.33      104.35      1.47 o
   8   2   5       45.32       40.63      0.85 o
   9   2   5       58.43       57.12      1.25 o
  10   2   5       40.14       43.55      1.14 o
 -11   3   5       53.41       54.92      1.29 o
 -10   3   5      110.77      104.73      1.85 o
  -9   3   5       16.96       19.25      0.60 o
  -8   3   5      196.71      176.53      1.95 o
  -7   3   5      108.32      106.88      1.29 o
  -6   3   5      201.26      197.86      2.07 o
  -5   3   5      192.56      194.33      1.84 o
  -4   3   5       79.78       88.70      0.92 o
  -3   3   5       47.79       51.30      0.70 o
  -2   3   5      105.85      100.78      1.14 o
  -1   3   5       51.12       54.61      0.77 o
   0   3   5     1086.83     1144.69     11.00 o
   1   3   5      183.35      199.12      2.03 o
   2   3   5      287.06      317.53      3.09 o
   3   3   5      212.59      230.04      2.33 o
   4   3   5       82.68       85.43      1.06 o
   5   3   5      298.23      299.50      3.35 o
   6   3   5       94.80       89.81      1.31 o
   7   3   5       19.34       20.73      0.63 o
   8   3   5       41.38       41.96      0.90 o
   9   3   5        4.98        4.15      0.49 o
  10   3   5       25.07       26.40      0.94 o
 -11   4   5        3.25        2.10      0.53 o
 -10   4   5       37.74       33.95      1.01 o
  -9   4   5       38.86       33.18      0.81 o
  -8   4   5      170.64      167.10      2.20 o
  -7   4   5      185.16      177.22      2.27 o
  -6   4   5       37.30       36.62      0.78 o
  -5   4   5        2.11        1.26      0.26 o
  -4   4   5        8.69        8.48      0.42 o
  -3   4   5       23.39       27.77      0.52 o
  -2   4   5       16.80       19.15      0.46 o
  -1   4   5      367.66      391.11      3.85 o
   0   4   5      698.87      713.99      6.67 o
   1   4   5      533.62      529.04      4.56 o
   2   4   5      122.71      121.52      1.37 o
   3   4   5      122.50      122.39      1.40 o
   4   4   5      312.87      311.05      3.13 o
   5   4   5      136.41      124.72      1.66 o
   6   4   5       24.78       26.27      0.71 o
   7   4   5       14.36       13.36      0.57 o
   8   4   5       16.51       15.44      0.62 o
   9   4   5       37.52       40.90      0.97 o
 -10   5   5       45.30       42.88      1.16 o
  -9   5   5       20.53       21.41      0.70 o
  -8   5   5        6.43        6.26      0.45 o
  -7   5   5       52.25       53.88      1.04 o
  -6   5   5       15.38       15.08      0.71 o
  -5   5   5       48.15       46.90      0.90 o
  -4   5   5       15.02       15.62      0.73 o
  -3   5   5       40.30       36.94      0.66 o
  -2   5   5       18.31       20.13      0.74 o
  -1   5   5        1.55        1.86      0.22 o
   0   5   5      165.97      164.79      2.16 o
   1   5   5      606.66      595.67      6.51 o
   2   5   5      502.05      505.62      5.03 o
   3   5   5      211.68      200.09      2.15 o
   4   5   5       91.34       91.03      1.19 o
   5   5   5       15.56       12.97      0.61 o
   6   5   5       89.05       86.27      1.35 o
   7   5   5       29.54       30.96      0.81 o
   8   5   5       39.66       46.72      1.02 o
   9   5   5       37.93       41.92      1.02 o
  -9   6   5       14.26       16.11      0.69 o
  -8   6   5       38.39       38.98      0.96 o
  -7   6   5       79.90       79.61      1.36 o
  -6   6   5       65.20       63.68      1.17 o
  -5   6   5       18.87       20.32      0.66 o
  -4   6   5       75.97       76.00      1.23 o
  -3   6   5        1.33        1.52      0.36 o
  -2   6   5        1.92        2.05      0.28 o
  -1   6   5       49.40       51.85      0.84 o
   0   6   5      272.39      259.57      3.14 o
   1   6   5      238.83      233.22      2.87 o
   2   6   5      204.93      196.15      2.66 o
   3   6   5      249.73      257.09      3.54 o
   4   6   5       50.69       54.79      1.22 o
   5   6   5        6.54        5.27      0.41 o
   6   6   5        8.58       10.65      0.53 o
   7   6   5       25.29       25.25      0.78 o
   8   6   5       47.37       48.62      1.10 o
  -8   7   5       29.15       28.02      0.88 o
  -7   7   5        9.61        9.70      0.87 o
  -6   7   5       16.66       17.73      0.68 o
  -5   7   5       75.51       78.32      1.40 o
  -4   7   5        3.88        3.85      0.47 o
  -3   7   5       17.63       18.07      0.56 o
  -2   7   5       64.57       65.28      1.17 o
  -1   7   5       35.14       35.17      0.85 o
   0   7   5       70.81       70.59      1.74 o
   1   7   5       92.25       94.33      1.88 o
   2   7   5       67.25       64.78      1.89 o
   3   7   5      175.91      192.51      2.52 o
   4   7   5       73.96       77.21      1.57 o
   5   7   5       24.55       27.83      0.96 o
   6   7   5        1.07        1.02      0.47 o
  -6   8   5        1.65        0.46      0.49 o
  -5   8   5       72.18       81.71      1.45 o
  -4   8   5       15.14       13.03      0.73 o
  -3   8   5       37.70       43.15      1.28 o
  -2   8   5       11.20       11.80      0.58 o
  -1   8   5        4.09        4.20      0.43 o
   0   8   5        4.73        4.02      0.55 o
   1   8   5        8.48        7.73      0.49 o
   2   8   5        9.72       10.96      0.55 o
   3   8   5        7.71        7.48      0.62 o
   4   8   5       48.41       56.14      1.39 o
   5   8   5       18.09       18.37      1.39 o
  -3   9   5       10.94       10.69      1.60 o
  -2   9   5        9.80       10.75      0.68 o
  -1   9   5        1.70        2.16      0.43 o
   0   9   5       27.52       30.43      0.90 o
   1   9   5        1.03        0.85      0.42 o
 -12   0   6       53.38       59.42      2.79 o
 -11   0   6        3.77        3.03      0.55 o
 -10   0   6       79.53       74.71      1.71 o
  -9   0   6       60.41       59.37      1.42 o
  -8   0   6        0.20        0.01      0.46 o
  -7   0   6       78.64       73.97      1.21 o
  -6   0   6        0.01        0.57      0.20 o
  -5   0   6      373.07      404.61      5.00 o
  -4   0   6        0.10        0.10      0.18 o
  -3   0   6      608.35      644.49      7.71 o
  -2   0   6      188.39      176.28      2.29 o
  -1   0   6       28.94       32.36      0.89 o
   0   0   6       69.59       78.51      2.24 o
   1   0   6       47.76       41.76      0.69 o
   2   0   6      268.47      280.46      3.48 o
   3   0   6      459.24      446.43      5.45 o
   4   0   6       52.93       52.09      0.90 o
   5   0   6      267.55      262.29      3.40 o
   6   0   6        0.82        0.71      0.26 o
   7   0   6       17.60       19.34      0.66 o
   8   0   6       78.98       70.65      1.62 o
   9   0   6        0.36        0.06      0.67 o
  10   0   6       21.07       22.92      1.53 o
 -12   1   6       13.98       13.81      0.69 o
 -11   1   6       10.95       11.39      0.64 o
 -10   1   6       73.60       72.84      1.19 o
  -9   1   6       89.61       84.86      1.27 o
  -8   1   6       96.57       89.02      1.29 o
  -7   1   6       19.14       20.16      0.46 o
  -6   1   6       21.13       17.91      0.39 o
  -5   1   6       59.57       61.16      0.70 o
  -4   1   6      690.96      730.45      6.19 o
  -3   1   6      120.93      114.71      1.11 o
  -2   1   6      149.94      156.75      1.43 o
  -1   1   6     1182.92     1265.75     16.17 o
   0   1   6      187.05      214.75      3.48 o
   1   1   6     1534.08     1684.72     16.89 o
   2   1   6      267.98      271.58      2.39 o
   3   1   6       18.56       18.81      0.33 o
   4   1   6      365.55      374.25      3.30 o
   5   1   6       31.48       28.01      0.47 o
   6   1   6       86.28       87.44      1.00 o
   7   1   6      146.14      135.94      1.58 o
   8   1   6       33.90       30.14      1.12 o
   9   1   6        3.12        3.24      0.45 o
  10   1   6       10.84       11.41      0.84 o
 -11   2   6       15.92       16.39      0.64 o
 -10   2   6       16.89       18.21      0.61 o
  -9   2   6        0.93        0.79      0.26 o
  -8   2   6       45.26       39.87      0.69 o
  -7   2   6       18.87       17.25      0.45 o
  -6   2   6       53.04       48.20      0.70 o
  -5   2   6      111.35      109.77      1.11 o
  -4   2   6       21.86       21.90      0.35 o
  -3   2   6       92.53      102.46      1.44 o
  -2   2   6        8.26        8.76      0.27 o
  -1   2   6      113.46      111.40      1.55 o
   0   2   6     2240.97     2456.01     41.66 o
   1   2   6      367.96      395.35      4.19 o
   2   2   6      124.08      131.50      1.41 o
   3   2   6       85.05       85.21      1.01 o
   4   2   6      121.51      124.44      1.25 o
   5   2   6       14.37       10.49      0.38 o
   6   2   6      101.79       99.39      1.24 o
   7   2   6      129.35      119.40      1.64 o
   8   2   6       60.43       56.54      1.04 o
   9   2   6        5.07        4.59      0.50 o
  10   2   6       99.06      108.46      1.96 o
 -11   3   6       33.43       33.34      1.02 o
 -10   3   6       67.26       62.11      1.33 o
  -9   3   6      155.40      143.88      2.26 o
  -8   3   6       22.46       21.53      0.63 o
  -7   3   6       65.78       62.19      0.89 o
  -6   3   6       10.73        8.84      0.33 o
  -5   3   6       68.82       71.34      1.19 o
  -4   3   6       11.40       11.39      0.35 o
  -3   3   6        2.56        2.34      0.19 o
  -2   3   6      291.88      280.96      3.20 o
  -1   3   6      666.99      703.00      6.66 o
   0   3   6       71.57       75.32      0.89 o
   1   3   6      188.17      197.28      2.23 o
   2   3   6      326.26      316.32      3.10 o
   3   3   6      358.31      363.59      3.56 o
   4   3   6       67.66       72.24      0.96 o
   5   3   6        7.96        9.53      0.38 o
   6   3   6       53.06       49.11      0.91 o
   7   3   6        7.23        9.07      0.47 o
   8   3   6       82.98       84.28      1.43 o
   9   3   6       25.16       28.35      0.93 o
  10   3   6       66.18       73.34      1.71 o
 -11   4   6        0.58        0.00      0.43 o
 -10   4   6       31.83       28.99      0.94 o
  -9   4   6       20.74       21.23      0.81 o
  -8   4   6       58.89       57.53      1.06 o
  -7   4   6      209.15      196.12      2.47 o
  -6   4   6       71.47       74.03      1.18 o
  -5   4   6       44.68       44.35      0.98 o
  -4   4   6      118.18      115.38      1.36 o
  -3   4   6       98.38       97.64      1.19 o
  -2   4   6       20.87       18.78      0.51 o
  -1   4   6      210.96      214.08      2.24 o
   0   4   6      118.16      114.96      1.54 o
   1   4   6      238.63      237.56      2.67 o
   2   4   6       97.11      100.53      1.20 o
   3   4   6      300.89      297.51      3.00 o
   4   4   6      288.25      290.27      2.97 o
   5   4   6      208.29      202.29      2.52 o
   6   4   6       83.12       78.79      1.25 o
   7   4   6        8.98        8.78      0.49 o
   8   4   6        4.26        4.14      0.43 o
   9   4   6        3.74        4.80      0.48 o
 -10   5   6       14.10       14.21      0.76 o
  -9   5   6       16.71       16.14      0.63 o
  -8   5   6      103.13       99.89      1.56 o
  -7   5   6       31.00       30.52      0.79 o
  -6   5   6       16.80       14.84      0.59 o
  -5   5   6       91.72       91.68      1.62 o
  -4   5   6      172.92      168.43      1.90 o
  -3   5   6        1.78        1.53      0.24 o
  -2   5   6      168.70      164.05      1.84 o
  -1   5   6      244.18      255.17      2.67 o
   0   5   6      179.29      181.67      2.29 o
   1   5   6      105.65      105.17      1.52 o
   2   5   6      457.05      439.70      4.94 o
   3   5   6      127.16      127.85      1.52 o
   4   5   6      412.59      406.34      4.47 o
   5   5   6       25.12       24.99      0.69 o
   6   5   6       42.89       41.19      0.90 o
   7   5   6        9.63        9.81      0.52 o
   8   5   6        7.73        9.98      0.57 o
  -9   6   6        5.43        6.22      0.50 o
  -8   6   6       47.44       49.03      1.19 o
  -7   6   6       25.37       24.96      0.76 o
  -6   6   6       11.19        9.93      0.52 o
  -5   6   6       52.11       50.20      1.17 o
  -4   6   6       38.90       35.51      0.81 o
  -3   6   6       18.94       17.60      0.85 o
  -2   6   6       32.42       30.90      0.65 o
  -1   6   6       81.61       74.52      1.24 o
   0   6   6      364.63      338.56      4.82 o
   1   6   6      264.67      254.79      3.12 o
   2   6   6       45.19       47.92      1.12 o
   3   6   6      105.64      104.13      1.57 o
   4   6   6       14.07       14.16      0.69 o
   5   6   6        1.13        0.59      0.50 o
   6   6   6        0.58       -0.15      0.38 o
   7   6   6        4.43        3.87      0.56 o
  -8   7   6       59.27       58.74      1.23 o
  -7   7   6       21.10       22.49      0.78 o
  -6   7   6       40.74       43.19      0.99 o
  -5   7   6       76.59       74.25      1.32 o
  -4   7   6       67.55       72.00      1.26 o
  -3   7   6        5.33        4.42      0.47 o
  -2   7   6       28.99       25.49      0.75 o
  -1   7   6       28.30       31.09      0.96 o
   0   7   6      133.46      125.71      2.99 o
   1   7   6       39.06       37.01      0.90 o
   2   7   6       59.91       57.36      1.55 o
   3   7   6       57.53       64.59      1.37 o
   4   7   6        5.74        5.97      0.58 o
   5   7   6        8.16        9.30      0.66 o
   6   7   6       22.93       24.75      0.99 o
  -6   8   6        6.25        5.67      0.63 o
  -5   8   6       17.20       19.19      0.89 o
  -4   8   6       68.31       67.21      4.01 o
  -3   8   6       16.65       18.44      0.88 o
  -2   8   6       38.73       43.53      1.31 o
  -1   8   6        3.61        3.16      0.42 o
   0   8   6       17.06       17.63      0.68 o
   1   8   6       18.62       17.26      0.85 o
   2   8   6       17.34       16.66      0.70 o
   3   8   6        4.72        3.60      0.57 o
   4   8   6        3.49        3.40      1.34 o
  -1   9   6        5.85        4.90      0.49 o
   0   9   6        5.53        4.06      0.58 o
 -12   0   7       36.05       39.16      1.49 o
 -11   0   7        0.12       -0.05      0.50 o
 -10   0   7       19.33       18.45      1.61 o
  -9   0   7      138.82      132.03      2.46 o
  -8   0   7       62.19       66.35      1.47 o
  -7   0   7        4.72        3.71      0.31 o
  -6   0   7      225.61      245.30      3.75 o
  -5   0   7       31.95       30.96      0.66 o
  -4   0   7        1.68        1.37      0.35 o
  -3   0   7       52.72       69.37      1.05 o
  -2   0   7       94.02       92.94      1.31 o
  -1   0   7      282.46      301.63      7.23 o
   0   0   7      785.07      860.49     18.33 o
   1   0   7      144.27      154.55      2.74 o
   2   0   7        0.09        0.24      0.14 o
   3   0   7        2.53        5.70      0.30 o
   4   0   7      234.55      248.29      3.21 o
   5   0   7        3.35        4.74      0.33 o
   6   0   7       29.45       31.95      0.77 o
   7   0   7       88.19       79.80      1.39 o
   8   0   7       14.37       11.12      1.06 o
   9   0   7        0.92        0.54      0.71 o
  10   0   7        8.90       13.26      1.30 o
 -12   1   7       16.65       16.16      0.78 o
 -11   1   7       35.10       39.05      0.90 o
 -10   1   7       59.83       59.00      1.04 o
  -9   1   7       61.44       56.57      1.00 o
  -8   1   7      136.22      124.16      1.62 o
  -7   1   7       77.40       80.60      1.02 o
  -6   1   7        5.50        5.37      0.22 o
  -5   1   7       12.32       16.73      0.34 o
  -4   1   7      213.66      206.13      1.89 o
  -3   1   7        8.29       13.06      0.28 o
  -2   1   7       37.36       44.78      0.53 o
  -1   1   7     1387.09     1517.80     12.61 o
   0   1   7      902.93     1054.10     16.11 o
   1   1   7      250.13      271.83      2.41 o
   2   1   7      210.64      215.71      2.16 o
   3   1   7       55.50       44.14      0.56 o
   4   1   7      368.74      343.90      3.06 o
   5   1   7       69.53       67.28      0.82 o
   6   1   7      265.29      246.95      2.57 o
   7   1   7       45.39       45.62      0.88 o
   8   1   7       17.29       16.25      0.69 o
   9   1   7       24.31       28.28      0.90 o
  10   1   7       17.54       19.63      1.12 o
 -11   2   7        1.31        2.20      0.45 o
 -10   2   7        6.44        5.93      0.52 o
  -9   2   7       46.65       41.45      0.83 o
  -8   2   7       38.50       33.01      0.63 o
  -7   2   7       16.70       17.25      0.45 o
  -6   2   7       21.73       25.56      0.50 o
  -5   2   7       23.58       22.21      0.42 o
  -4   2   7      258.47      266.88      2.94 o
  -3   2   7      121.88      127.82      1.40 o
  -2   2   7      122.50      138.81      1.49 o
  -1   2   7       13.55       13.26      0.34 o
   0   2   7      306.24      345.94      5.03 o
   1   2   7       82.10       92.00      1.06 o
   2   2   7       55.85       54.37      0.73 o
   3   2   7       34.95       30.11      0.53 o
   4   2   7       80.97       77.87      1.00 o
   5   2   7       78.29       76.20      1.02 o
   6   2   7       89.24       87.96      1.16 o
   7   2   7       19.26       20.71      0.64 o
   8   2   7      158.60      165.32      2.18 o
   9   2   7       10.62       13.47      0.71 o
  10   2   7       66.96       66.06      1.47 o
 -11   3   7        3.53        3.39      0.51 o
 -10   3   7       14.67       13.38      0.69 o
  -9   3   7       30.67       30.84      0.90 o
  -8   3   7       94.31       90.27      1.37 o
  -7   3   7       30.36       27.56      0.69 o
  -6   3   7       58.23       57.85      0.98 o
  -5   3   7       14.83       11.95      0.46 o
  -4   3   7       86.82       99.97      1.20 o
  -3   3   7      480.55      468.84      4.56 o
  -2   3   7      750.09      703.69      6.69 o
  -1   3   7      104.88      122.09      1.36 o
   0   3   7       42.69       46.24      0.64 o
   1   3   7       75.69       76.13      0.94 o
   2   3   7      109.54      105.87      1.23 o
   3   3   7      389.61      376.79      3.70 o
   4   3   7      422.63      393.38      3.88 o
   5   3   7       84.60       91.70      1.19 o
   6   3   7       29.16       24.67      0.68 o
   7   3   7       17.69       17.79      0.63 o
   8   3   7       38.28       42.60      0.95 o
   9   3   7       78.02       78.51      1.59 o
 -10   4   7        9.55        8.63      0.62 o
  -9   4   7       69.44       66.35      1.19 o
  -8   4   7       58.38       57.99      1.08 o
  -7   4   7        9.76       10.76      0.51 o
  -6   4   7       68.75       69.07      1.36 o
  -5   4   7       73.37       64.04      1.06 o
  -4   4   7      118.64      116.40      1.39 o
  -3   4   7      213.99      224.90      2.38 o
  -2   4   7        1.42        1.63      0.21 o
  -1   4   7       82.21       80.72      1.02 o
   0   4   7       96.18       93.89      1.34 o
   1   4   7       29.31       28.27      0.53 o
   2   4   7      157.10      167.82      1.82 o
   3   4   7      384.48      361.58      3.59 o
   4   4   7       91.58       93.99      1.21 o
   5   4   7       29.21       30.39      0.73 o
   6   4   7       49.01       48.35      0.96 o
   7   4   7        3.52        3.62      0.40 o
   8   4   7        9.52       10.26      0.56 o
   9   4   7        9.71       11.31      0.62 o
 -10   5   7       42.36       46.11      1.22 o
  -9   5   7        1.95        1.31      0.35 o
  -8   5   7       61.01       64.20      1.19 o
  -7   5   7       16.79       19.21      0.66 o
  -6   5   7      182.29      177.49      2.31 o
  -5   5   7       65.27       59.43      1.06 o
  -4   5   7      155.91      146.49      1.72 o
  -3   5   7       15.93       17.90      0.50 o
  -2   5   7      106.86      100.60      1.27 o
  -1   5   7      248.52      232.76      2.83 o
   0   5   7       88.33       86.18      1.33 o
   1   5   7      168.60      161.28      2.12 o
   2   5   7       97.01       93.99      1.64 o
   3   5   7      223.28      221.70      2.76 o
   4   5   7       99.71      102.73      1.62 o
   5   5   7       80.40       79.24      1.27 o
   6   5   7       16.37       17.34      0.64 o
   7   5   7        8.88       10.49      0.63 o
   8   5   7       83.04       91.02      1.54 o
  -9   6   7        0.47        0.18      0.33 o
  -8   6   7       22.42       23.90      0.77 o
  -7   6   7      121.37      127.49      1.89 o
  -6   6   7        7.35        8.64      0.51 o
  -5   6   7      111.12      111.83      1.67 o
  -4   6   7       73.93       70.75      1.79 o
  -3   6   7       51.18       46.00      0.94 o
  -2   6   7      199.07      178.95      2.76 o
  -1   6   7       24.63       23.92      0.71 o
   0   6   7      161.31      153.30      2.09 o
   1   6   7      206.35      195.30      2.54 o
   2   6   7       44.45       44.84      1.15 o
   3   6   7       84.21       85.79      1.40 o
   4   6   7       17.00       17.56      0.77 o
   5   6   7       26.55       24.13      0.88 o
   6   6   7        3.68        4.10      0.53 o
   7   6   7       42.71       49.61      1.31 o
  -7   7   7       76.85       81.60      1.57 o
  -6   7   7        1.61        1.36      0.40 o
  -5   7   7      111.45      114.26      3.79 o
  -4   7   7       55.51       56.62      1.32 o
  -3   7   7       32.35       34.08      1.00 o
  -2   7   7       25.26       23.81      0.74 o
  -1   7   7       12.25       10.05      0.54 o
   0   7   7      123.51      114.85      2.05 o
   1   7   7       36.47       32.48      0.97 o
   2   7   7      103.84       99.17      2.26 o
   3   7   7       22.78       23.95      1.27 o
   4   7   7       40.38       42.57      1.18 o
   5   7   7        2.76        1.74      0.50 o
   6   7   7       55.51       62.66      1.52 o
  -5   8   7       13.16       15.07      0.82 o
  -4   8   7       34.65       36.53      1.10 o
  -3   8   7        2.07        2.88      0.49 o
  -2   8   7       23.85       25.16      0.97 o
  -1   8   7        3.19        2.94      0.43 o
   0   8   7       63.21       60.09      2.05 o
   1   8   7       26.23       24.27      0.94 o
   2   8   7        7.90        8.12      0.77 o
   3   8   7        7.43        6.88      0.83 o
 -12   0   8        0.24       -0.31      0.49 o
 -11   0   8       27.23       27.42      1.07 o
 -10   0   8       58.53       58.28      1.47 o
  -9   0   8       33.63       32.71      1.03 o
  -8   0   8      124.96      101.91      1.98 o
  -7   0   8        7.95        9.97      0.54 o
  -6   0   8        3.47        4.81      0.32 o
  -5   0   8       96.53       94.88      1.43 o
  -4   0   8       34.28       43.22      0.80 o
  -3   0   8      358.65      401.38      4.93 o
  -2   0   8       94.06       86.99      1.46 o
  -1   0   8      714.78      805.22     12.64 o
   0   0   8      424.30      450.85     10.36 o
   1   0   8      316.22      382.40      6.07 o
   2   0   8        2.39        2.26      0.30 o
   3   0   8       53.35       50.35      0.89 o
   4   0   8       80.43       83.60      1.32 o
   5   0   8       10.75       11.52      0.50 o
   6   0   8        6.43        6.58      0.60 o
   7   0   8       45.49       45.31      1.27 o
   8   0   8        5.00        4.79      0.87 o
   9   0   8        3.89        4.04      0.90 o
  10   0   8        0.04        0.04      0.77 o
 -11   1   8       24.92       28.27      0.88 o
 -10   1   8       17.09       15.08      0.56 o
  -9   1   8       12.02        8.72      0.45 o
  -8   1   8       51.54       60.60      0.99 o
  -7   1   8       45.94       37.01      0.63 o
  -6   1   8       24.22       21.69      0.42 o
  -5   1   8      135.23      124.28      1.39 o
  -4   1   8      137.71      135.00      1.32 o
  -3   1   8       44.09       51.68      0.62 o
  -2   1   8      179.93      174.38      1.61 o
  -1   1   8       30.82       33.72      0.64 o
   0   1   8       26.36       30.68      0.61 o
   1   1   8       53.97       56.12      0.65 o
   2   1   8       14.11       15.27      0.32 o
   3   1   8       88.91       80.73      0.88 o
   4   1   8       45.72       45.46      0.71 o
   5   1   8       98.91       93.56      1.18 o
   6   1   8       87.42       86.48      1.15 o
   7   1   8       36.20       32.85      0.76 o
   8   1   8       86.32       82.23      1.89 o
   9   1   8       52.53       51.34      1.52 o
 -11   2   8       36.68       42.28      1.13 o
 -10   2   8       26.26       24.68      0.84 o
  -9   2   8        3.80        5.40      0.59 o
  -8   2   8       45.36       40.00      0.70 o
  -7   2   8      131.50      130.13      1.49 o
  -6   2   8        6.59        5.35      0.24 o
  -5   2   8       54.40       50.64      0.81 o
  -4   2   8      215.79      203.52      1.89 o
  -3   2   8      121.75      119.87      1.18 o
  -2   2   8       61.58       72.54      0.78 o
  -1   2   8      194.60      189.72      2.22 o
   0   2   8      178.18      194.08      2.91 o
   1   2   8       80.30       93.56      1.09 o
   2   2   8       12.22        9.71      0.33 o
   3   2   8      151.08      135.91      1.52 o
   4   2   8       14.92       14.24      0.45 o
   5   2   8      277.32      258.19      2.69 o
   6   2   8       47.38       46.64      0.80 o
   7   2   8       81.17       75.03      1.24 o
   8   2   8       85.75       85.56      1.40 o
   9   2   8        5.04        6.20      0.57 o
 -11   3   8       20.23       20.93      0.86 o
 -10   3   8       11.56       11.47      0.66 o
  -9   3   8       12.64       12.37      0.70 o
  -8   3   8       15.47       15.66      0.59 o
  -7   3   8       23.01       24.29      0.67 o
  -6   3   8      113.48      105.90      1.49 o
  -5   3   8      436.42      441.06      4.36 o
  -4   3   8      287.87      282.18      2.89 o
  -3   3   8      191.06      196.66      2.12 o
  -2   3   8      106.18       94.06      1.13 o
  -1   3   8       30.02       28.97      0.50 o
   0   3   8      427.97      467.61      5.69 o
   1   3   8       99.40       89.96      1.09 o
   2   3   8      233.25      235.73      2.42 o
   3   3   8      121.29      118.80      1.40 o
   4   3   8      520.08      490.77      4.77 o
   5   3   8       75.93       75.11      1.06 o
   6   3   8       64.51       62.27      1.29 o
   7   3   8        4.85        4.95      0.43 o
   8   3   8       78.39       82.15      1.39 o
   9   3   8        5.45        4.67      0.56 o
 -10   4   8        0.47       -0.02      0.40 o
  -9   4   8       30.61       33.67      0.83 o
  -8   4   8       49.38       51.59      1.02 o
  -7   4   8        5.35        6.84      0.44 o
  -6   4   8       48.73       42.96      0.88 o
  -5   4   8      124.91      115.84      1.61 o
  -4   4   8      674.57      649.93      6.29 o
  -3   4   8      732.26      692.38      6.67 o
  -2   4   8       27.66       27.15      0.69 o
  -1   4   8       79.17       73.73      1.16 o
   0   4   8       31.39       26.35      0.66 o
   1   4   8       46.98       38.14      0.79 o
   2   4   8       15.90       18.52      0.52 o
   3   4   8       17.30       18.15      0.50 o
   4   4   8      141.28      137.95      1.63 o
   5   4   8       16.07       16.67      0.59 o
   6   4   8       25.15       26.39      0.73 o
   7   4   8       12.02       12.26      0.58 o
   8   4   8       23.32       28.00      0.84 o
 -10   5   8        2.94        2.30      0.51 o
  -9   5   8        5.96        6.87      0.48 o
  -8   5   8        2.63        3.60      0.42 o
  -7   5   8       42.38       41.77      0.93 o
  -6   5   8       80.98       78.83      1.31 o
  -5   5   8      184.91      175.36      2.26 o
  -4   5   8      164.39      158.97      2.61 o
  -3   5   8       23.21       22.52      0.84 o
  -2   5   8      376.42      337.44      4.73 o
  -1   5   8        3.37        2.47      0.35 o
   0   5   8       30.83       28.34      0.74 o
   1   5   8       20.62       17.88      0.62 o
   2   5   8        4.70        4.69      0.41 o
   3   5   8       57.73       57.96      1.08 o
   4   5   8       38.88       40.11      0.89 o
   5   5   8       37.73       36.90      1.03 o
   6   5   8        6.45        8.37      0.50 o
   7   5   8       18.10       20.82      0.73 o
  -8   6   8       57.26       56.35      1.17 o
  -7   6   8       55.55       55.05      1.13 o
  -6   6   8       30.48       32.25      0.85 o
  -5   6   8       24.67       24.18      0.93 o
  -4   6   8       38.80       37.24      1.02 o
  -3   6   8      131.86      124.38      1.79 o
  -2   6   8       73.80       62.34      1.14 o
  -1   6   8       49.90       45.12      0.96 o
   0   6   8       78.94       75.52      1.29 o
   1   6   8       20.00       17.15      0.66 o
   2   6   8        5.69        5.31      0.44 o
   3   6   8       11.43       10.80      0.61 o
   4   6   8       22.26       22.70      0.86 o
   5   6   8       17.34       18.64      0.82 o
   6   6   8        7.35        9.24      0.68 o
  -7   7   8        8.71        9.35      0.59 o
  -6   7   8       19.62       19.45      0.89 o
  -5   7   8       27.67       30.96      1.01 o
  -4   7   8       35.64       34.20      1.31 o
  -3   7   8       41.09       42.03      1.31 o
  -2   7   8       37.74       34.18      1.04 o
  -1   7   8        2.11        1.90      0.41 o
   0   7   8      181.07      168.63      4.16 o
   1   7   8       88.30       81.65      1.78 o
   2   7   8       56.72       55.23      2.05 o
   3   7   8        4.51        4.42      0.46 o
   4   7   8        9.13        9.78      1.68 o
   5   7   8        7.31        8.42      0.69 o
  -5   8   8        5.17        4.04      0.74 o
  -4   8   8       15.48       15.95      0.82 o
  -3   8   8        0.57        0.17      0.52 o
  -2   8   8        7.15        5.73      0.49 o
  -1   8   8       12.40       10.89      0.59 o
   0   8   8       32.22       28.06      0.85 o
   1   8   8       33.85       33.26      1.12 o
   2   8   8       10.54        9.45      0.57 o
   3   8   8       54.16       58.13      1.47 o
 -11   0   9       14.62       13.95      0.83 o
 -10   0   9        0.08        0.10      0.43 o
  -9   0   9      110.80       97.79      1.99 o
  -8   0   9       34.73       24.90      0.88 o
  -7   0   9        9.63       12.76      0.52 o
  -6   0   9        2.82        1.46      0.27 o
  -5   0   9       63.00       73.62      1.21 o
  -4   0   9       58.96       52.83      0.93 o
  -3   0   9      344.18      369.52      4.60 o
  -2   0   9        2.06        0.87      0.20 o
  -1   0   9      744.62      811.15     12.15 o
   0   0   9      448.30      503.60      8.24 o
   1   0   9      202.59      184.12      2.44 o
   2   0   9      107.01       92.19      1.39 o
   3   0   9      174.07      160.69      2.22 o
   4   0   9      383.68      385.96      4.88 o
   5   0   9       15.05       12.86      0.95 o
   6   0   9      151.38      151.48      2.80 o
   7   0   9       50.45       48.73      1.36 o
   8   0   9       68.98       64.29      2.33 o
   9   0   9        1.56        2.68      0.84 o
 -11   1   9       22.89       22.86      0.85 o
 -10   1   9        2.97        2.92      0.36 o
  -9   1   9       51.77       48.95      1.17 o
  -8   1   9       13.42       10.51      0.45 o
  -7   1   9       87.35       86.19      1.10 o
  -6   1   9       34.73       34.87      0.54 o
  -5   1   9       28.89       30.93      0.49 o
  -4   1   9      254.14      249.72      2.55 o
  -3   1   9       33.62       33.38      0.48 o
  -2   1   9      362.16      374.23      3.28 o
  -1   1   9      122.09      117.83      1.69 o
   0   1   9      381.34      414.31      4.51 o
   1   1   9       97.95      106.29      1.08 o
   2   1   9        4.49        5.75      0.23 o
   3   1   9      330.66      312.57      3.11 o
   4   1   9      344.11      321.13      3.22 o
   5   1   9       81.40       76.14      1.05 o
   6   1   9      261.86      249.85      2.65 o
   7   1   9       21.86       19.59      1.16 o
   8   1   9      108.19      108.62      2.30 o
   9   1   9        4.99        4.46      0.68 o
 -11   2   9        7.75        9.09      0.64 o
 -10   2   9       63.37       66.27      1.39 o
  -9   2   9       28.01       25.36      0.83 o
  -8   2   9       65.85       65.50      1.26 o
  -7   2   9       62.49       60.22      1.03 o
  -6   2   9       31.81       29.18      0.62 o
  -5   2   9       66.79       67.75      0.93 o
  -4   2   9      549.26      534.05      5.18 o
  -3   2   9      161.23      156.06      1.70 o
  -2   2   9        9.56       14.49      0.31 o
  -1   2   9       13.71       15.91      0.35 o
   0   2   9      195.42      196.78      3.01 o
   1   2   9      237.85      250.87      3.94 o
   2   2   9       22.53       19.14      0.46 o
   3   2   9       74.54       67.90      0.93 o
   4   2   9      443.46      416.93      4.10 o
   5   2   9       50.00       46.13      0.79 o
   6   2   9       53.70       53.61      0.89 o
   7   2   9      169.35      160.33      2.13 o
   8   2   9       93.19       93.10      1.50 o
   9   2   9        7.64        6.50      0.74 o
 -11   3   9       77.78       84.57      2.08 o
 -10   3   9       48.43       48.85      1.21 o
  -9   3   9       15.55       15.58      0.72 o
  -8   3   9        5.38        4.99      0.41 o
  -7   3   9       80.17       71.93      1.44 o
  -6   3   9      136.59      139.68      2.67 o
  -5   3   9      448.88      423.93      5.22 o
  -4   3   9      198.26      195.58      2.12 o
  -3   3   9       28.92       30.52      0.58 o
  -2   3   9       17.25       17.82      0.49 o
  -1   3   9        9.38        8.13      0.38 o
   0   3   9       13.11       15.73      0.52 o
   1   3   9       31.21       28.40      0.54 o
   2   3   9      326.10      303.09      3.06 o
   3   3   9      277.27      263.08      2.72 o
   4   3   9        5.40        5.71      0.34 o
   5   3   9        7.92       10.11      0.58 o
   6   3   9      182.06      175.25      2.26 o
   7   3   9        5.58        5.42      0.44 o
   8   3   9       36.59       34.63      0.90 o
 -10   4   9       27.75       28.72      0.97 o
  -9   4   9       34.16       31.84      0.84 o
  -8   4   9       33.22       33.14      0.83 o
  -7   4   9       65.34       59.80      1.31 o
  -6   4   9      459.17      431.07      5.71 o
  -5   4   9       85.76       83.56      1.33 o
  -4   4   9      240.48      226.09      2.44 o
  -3   4   9       33.71       31.27      0.97 o
  -2   4   9       89.69       89.37      1.77 o
  -1   4   9       39.13       36.52      0.79 o
   0   4   9       23.33       22.47      0.64 o
   1   4   9      169.61      167.24      2.17 o
   2   4   9       11.48        9.43      0.47 o
   3   4   9       50.45       47.19      0.94 o
   4   4   9       35.35       31.27      0.77 o
   5   4   9       14.82       15.62      0.59 o
   6   4   9        8.24        8.94      0.74 o
   7   4   9        5.48        5.51      0.47 o
   8   4   9        1.80        3.19      0.46 o
  -9   5   9        7.97        7.21      0.49 o
  -8   5   9       14.82       13.77      0.62 o
  -7   5   9        6.59        6.08      0.47 o
  -6   5   9       50.45       50.14      1.97 o
  -5   5   9       74.04       73.17      1.23 o
  -4   5   9       86.58       82.96      1.95 o
  -3   5   9       85.95       76.68      1.26 o
  -2   5   9      212.64      201.91      2.57 o
  -1   5   9       94.42       80.40      1.31 o
   0   5   9       46.26       40.76      0.89 o
   1   5   9       38.49       35.82      0.85 o
   2   5   9       13.04       12.27      0.55 o
   3   5   9       18.72       17.55      1.12 o
   4   5   9       13.95       14.56      0.60 o
   5   5   9       11.30       11.26      0.75 o
   6   5   9        8.97       10.12      0.72 o
   7   5   9       74.06       86.22      1.76 o
  -8   6   9       11.12       11.98      0.63 o
  -7   6   9       12.36       13.90      0.64 o
  -6   6   9        1.73        1.24      0.45 o
  -5   6   9       23.56       22.75      0.87 o
  -4   6   9       10.41        7.63      0.58 o
  -3   6   9       22.84       24.04      0.74 o
  -2   6   9       39.82       35.91      1.05 o
  -1   6   9       41.75       38.54      0.90 o
   0   6   9       21.07       18.79      0.68 o
   1   6   9       20.88       19.57      0.70 o
   2   6   9       20.85       18.84      0.70 o
   3   6   9       13.48       12.34      0.60 o
   4   6   9        7.50        6.48      0.72 o
   5   6   9        9.62       10.80      0.70 o
   6   6   9       14.68       15.24      0.84 o
  -7   7   9       24.37       27.72      1.04 o
  -6   7   9        3.25        2.45      0.54 o
  -5   7   9       26.72       26.80      1.06 o
  -4   7   9        5.48        4.77      0.92 o
  -3   7   9       13.44       14.47      0.65 o
  -2   7   9       11.79        9.55      0.56 o
  -1   7   9       34.91       33.47      1.24 o
   0   7   9       20.61       19.06      0.74 o
   1   7   9       15.00       13.63      0.65 o
   2   7   9       66.95       66.50      1.81 o
   3   7   9       35.67       38.21      1.17 o
   4   7   9       41.95       41.16      1.24 o
  -4   8   9       62.62       68.94      1.57 o
  -3   8   9        1.32        1.44      0.48 o
  -2   8   9       17.16       17.13      0.72 o
  -1   8   9        8.85        8.74      0.74 o
   0   8   9        0.35        0.41      0.39 o
   1   8   9       22.91       24.71      0.84 o
   2   8   9        0.03       -0.36      0.36 o
 -11   0  10        7.85        8.97      0.73 o
 -10   0  10        4.31        4.61      0.54 o
  -9   0  10       13.87       12.26      0.71 o
  -8   0  10      188.14      187.67      4.33 o
  -7   0  10        8.72        6.18      0.50 o
  -6   0  10      186.72      188.07      2.60 o
  -5   0  10       66.40       63.56      1.42 o
  -4   0  10       42.02       39.02      0.80 o
  -3   0  10       16.43       20.40      0.56 o
  -2   0  10      377.72      380.35      4.74 o
  -1   0  10        0.31        0.01      0.20 o
   0   0  10      126.06      110.65      2.54 o
   1   0  10      325.07      328.11      4.15 o
   2   0  10       50.33       48.55      0.92 o
   3   0  10      400.00      367.73      4.68 o
   4   0  10       70.39       63.02      1.50 o
   5   0  10       78.55       72.64      1.67 o
   6   0  10       15.53       14.27      0.82 o
   7   0  10        0.09       -0.44      0.44 o
   8   0  10       39.88       42.73      1.94 o
   9   0  10        0.15       -0.15      0.79 o
 -11   1  10        2.36        1.36      0.43 o
 -10   1  10       44.24       44.59      1.10 o
  -9   1  10       40.79       36.83      0.96 o
  -8   1  10       25.09       18.43      0.56 o
  -7   1  10       72.00       70.40      0.97 o
  -6   1  10        0.01        0.05      0.17 o
  -5   1  10       11.73        9.00      0.32 o
  -4   1  10       78.87       72.99      0.85 o
  -3   1  10       32.56       34.56      0.52 o
  -2   1  10      232.55      234.61      2.15 o
  -1   1  10      126.74      128.70      1.67 o
   0   1  10      177.42      182.21      2.25 o
   1   1  10       26.46       25.38      0.43 o
   2   1  10      112.80      107.38      1.28 o
   3   1  10      153.12      150.97      1.91 o
   4   1  10      154.25      159.09      1.80 o
   5   1  10      170.37      157.98      1.82 o
   6   1  10      148.51      143.87      1.94 o
   7   1  10       24.36       23.16      0.99 o
   8   1  10       23.72       26.68      1.66 o
   9   1  10        7.19        9.20      1.05 o
 -11   2  10        1.76        0.75      0.45 o
 -10   2  10       36.71       33.54      0.99 o
  -9   2  10       80.71       77.56      1.49 o
  -8   2  10       88.15       84.77      1.33 o
  -7   2  10      112.20      103.60      1.50 o
  -6   2  10        3.62        3.60      0.37 o
  -5   2  10      411.67      407.15      4.33 o
  -4   2  10      125.47      119.92      1.42 o
  -3   2  10      237.40      229.75      2.41 o
  -2   2  10      277.06      284.79      2.96 o
  -1   2  10      261.21      284.78      3.07 o
   0   2  10      119.24      121.75      1.79 o
   1   2  10       17.69       21.97      0.49 o
   2   2  10      140.90      135.35      1.66 o
   3   2  10       66.69       67.51      1.15 o
   4   2  10      172.37      162.47      1.84 o
   5   2  10       78.85       73.71      1.07 o
   6   2  10        3.58        3.08      0.37 o
   7   2  10       45.07       45.33      0.97 o
   8   2  10       62.33       63.15      1.41 o
 -10   3  10        5.53        4.36      0.54 o
  -9   3  10        9.64       12.19      0.68 o
  -8   3  10      103.61      101.60      1.72 o
  -7   3  10       40.40       41.22      0.89 o
  -6   3  10       28.67       26.19      0.81 o
  -5   3  10        0.41       -0.19      0.23 o
  -4   3  10      164.11      161.25      1.83 o
  -3   3  10       33.42       27.67      0.57 o
  -2   3  10      106.59      105.46      1.49 o
  -1   3  10       32.74       33.61      0.74 o
   0   3  10       23.15       22.89      0.63 o
   1   3  10        0.32        0.05      0.27 o
   2   3  10      111.59      108.45      1.33 o
   3   3  10       35.60       34.09      0.74 o
   4   3  10        3.83        2.82      0.31 o
   5   3  10       18.03       18.26      0.56 o
   6   3  10       53.36       51.43      1.02 o
   7   3  10       21.41       22.67      0.74 o
   8   3  10        2.51        2.72      0.45 o
 -10   4  10        2.00        2.75      0.53 o
  -9   4  10        3.31        2.83      0.39 o
  -8   4  10       15.53       14.37      0.62 o
  -7   4  10      100.30      100.69      1.55 o
  -6   4  10       93.73       84.12      1.34 o
  -5   4  10        5.42        5.03      0.34 o
  -4   4  10       44.92       41.55      0.96 o
  -3   4  10       27.34       24.65      0.81 o
  -2   4  10       34.80       32.98      0.77 o
  -1   4  10      100.32       86.71      1.34 o
   0   4  10      176.96      171.91      2.24 o
   1   4  10      163.81      146.17      1.98 o
   2   4  10      111.10      101.93      1.54 o
   3   4  10      108.32       99.87      1.76 o
   4   4  10      118.24      107.69      1.62 o
   5   4  10        0.16       -0.29      0.30 o
   6   4  10       10.05       10.16      0.54 o
   7   4  10       11.72       14.22      0.64 o
  -9   5  10       44.98       46.89      1.06 o
  -8   5  10       11.95       11.56      0.58 o
  -7   5  10        7.96        6.92      0.49 o
  -6   5  10       24.31       25.56      0.74 o
  -5   5  10       46.96       42.83      1.32 o
  -4   5  10      142.89      136.76      3.33 o
  -3   5  10       72.98       66.61      1.58 o
  -2   5  10       83.28       70.51      1.73 o
  -1   5  10       27.73       26.03      0.74 o
   0   5  10      136.46      126.60      2.11 o
   1   5  10        7.30        6.96      0.47 o
   2   5  10       13.00       11.53      0.56 o
   3   5  10       11.90       11.82      0.58 o
   4   5  10       37.40       38.77      1.46 o
   5   5  10       21.53       23.00      0.89 o
   6   5  10       37.22       38.65      1.14 o
  -8   6  10       89.21       93.30      1.61 o
  -7   6  10       11.52       13.66      0.78 o
  -6   6  10       13.70       13.10      1.48 o
  -5   6  10       38.33       37.19      1.08 o
  -4   6  10       20.90       19.93      1.15 o
  -3   6  10       51.46       48.26      1.02 o
  -2   6  10       30.62       27.11      0.78 o
  -1   6  10       68.98       62.07      1.37 o
   0   6  10       62.50       54.29      1.61 o
   1   6  10       11.79       11.02      0.57 o
   2   6  10       23.47       23.68      0.88 o
   3   6  10       18.18       16.77      0.70 o
   4   6  10       20.96       21.86      0.92 o
   5   6  10       51.01       56.00      1.41 o
  -6   7  10       22.13       25.17      1.25 o
  -5   7  10       12.78       11.90      0.74 o
  -4   7  10        1.29        0.72      0.49 o
  -3   7  10       16.66       14.32      0.68 o
  -2   7  10       16.39       15.05      0.67 o
  -1   7  10        9.12        8.14      0.54 o
   0   7  10       52.20       51.43      1.12 o
   1   7  10       24.62       24.99      0.82 o
   2   7  10       11.20       12.85      0.66 o
   3   7  10       94.75      102.74      2.03 o
   4   7  10       53.38       54.69      1.63 o
  -3   8  10        2.87        1.72      0.50 o
  -2   8  10       41.51       39.86      1.03 o
  -1   8  10       14.55       14.18      0.69 o
   0   8  10       29.53       28.77      1.06 o
 -11   0  11        0.02       -0.06      0.83 o
 -10   0  11        1.97        0.54      0.66 o
  -9   0  11       47.65       47.26      1.28 o
  -8   0  11       28.84       29.52      0.98 o
  -7   0  11        1.86        2.32      0.34 o
  -6   0  11      162.75      159.12      2.64 o
  -5   0  11      120.01      125.83      1.87 o
  -4   0  11       56.95       56.44      1.21 o
  -3   0  11        5.19        5.67      0.65 o
  -2   0  11      141.89      145.16      2.05 o
  -1   0  11       69.98       68.51      1.37 o
   0   0  11       14.09       18.11      0.56 o
   1   0  11      123.07      121.05      1.98 o
   2   0  11      182.56      169.72      2.38 o
   3   0  11     1089.67     1042.24     15.36 o
   4   0  11     1611.58     1551.71     22.64 o
   5   0  11        7.50        5.74      0.62 o
   6   0  11       14.93       15.89      0.90 o
   7   0  11        1.44        0.95      0.55 o
   8   0  11       14.71       13.72      1.30 o
 -11   1  11       34.98       40.20      1.10 o
 -10   1  11       26.96       28.28      0.90 o
  -9   1  11       36.65       33.99      0.94 o
  -8   1  11       29.90       26.38      0.81 o
  -7   1  11       13.94       12.81      0.44 o
  -6   1  11       78.91       73.68      0.91 o
  -5   1  11       38.76       39.70      0.61 o
  -4   1  11      405.38      398.16      3.55 o
  -3   1  11      142.87      140.64      1.42 o
  -2   1  11       58.18       60.75      0.77 o
  -1   1  11        4.39        4.89      0.23 o
   0   1  11       43.46       48.59      0.82 o
   1   1  11       52.89       50.28      0.77 o
   2   1  11      336.07      337.76      3.38 o
   3   1  11      327.93      314.73      3.20 o
   4   1  11      175.53      178.77      2.26 o
   5   1  11      114.48      110.21      1.60 o
   6   1  11        8.37        7.95      0.48 o
   7   1  11       26.52       31.69      1.03 o
   8   1  11        6.59        6.32      0.75 o
 -11   2  11       45.05       50.11      1.27 o
 -10   2  11       11.49       12.89      0.78 o
  -9   2  11       27.13       28.28      0.89 o
  -8   2  11       39.36       39.52      0.87 o
  -7   2  11       98.53       93.03      1.41 o
  -6   2  11        6.46        5.23      0.37 o
  -5   2  11        7.06        6.59      0.35 o
  -4   2  11      257.12      249.29      2.63 o
  -3   2  11       41.58       40.46      0.74 o
  -2   2  11      166.25      155.07      1.73 o
  -1   2  11      361.63      378.85      3.72 o
   0   2  11      232.22      235.73      3.43 o
   1   2  11       95.68       91.01      1.16 o
   2   2  11       26.02       24.33      0.57 o
   3   2  11      358.52      355.63      3.59 o
   4   2  11      251.29      240.38      2.57 o
   5   2  11        5.66        5.34      0.36 o
   6   2  11       34.76       33.53      0.96 o
   7   2  11       25.83       26.01      1.28 o
   8   2  11        6.68        7.08      0.64 o
 -10   3  11       28.88       28.29      0.97 o
  -9   3  11       29.95       28.91      0.93 o
  -8   3  11       91.73       87.60      1.42 o
  -7   3  11       12.66       12.95      0.58 o
  -6   3  11       34.84       30.75      0.76 o
  -5   3  11       63.39       61.04      0.93 o
  -4   3  11       69.09       67.31      1.24 o
  -3   3  11        9.57        8.71      0.44 o
  -2   3  11       57.15       61.06      1.06 o
  -1   3  11       31.44       31.36      0.74 o
   0   3  11       98.99       95.95      1.43 o
   1   3  11       93.96       90.57      1.39 o
   2   3  11      197.75      171.59      2.24 o
   3   3  11       20.30       17.48      0.73 o
   4   3  11       46.91       45.40      1.22 o
   5   3  11       10.50       10.79      0.46 o
   6   3  11       22.46       24.00      0.74 o
   7   3  11       46.12       48.45      1.27 o
  -9   4  11        0.65        0.79      0.36 o
  -8   4  11       11.18       13.48      0.62 o
  -7   4  11       17.71       19.95      0.69 o
  -6   4  11       61.43       56.61      1.07 o
  -5   4  11        3.69        3.82      0.36 o
  -4   4  11       85.68       77.11      2.08 o
  -3   4  11       51.37       49.22      0.97 o
  -2   4  11       92.82       90.35      1.40 o
  -1   4  11       27.26       17.94      0.62 o
   0   4  11      122.51      108.88      1.61 o
   1   4  11       64.24       63.26      1.14 o
   2   4  11       99.59       90.57      1.45 o
   3   4  11        0.76       -0.02      0.32 o
   4   4  11        9.38        7.72      0.56 o
   5   4  11        8.52        7.82      0.68 o
   6   4  11        1.65        1.44      0.48 o
   7   4  11        3.26        4.81      0.60 o
  -9   5  11       84.06       88.20      1.70 o
  -8   5  11       18.23       17.43      0.88 o
  -7   5  11       22.83       21.49      0.74 o
  -6   5  11       99.80       95.20      1.80 o
  -5   5  11       15.33       14.99      0.75 o
  -4   5  11       30.37       29.77      0.90 o
  -3   5  11       66.33       59.49      1.57 o
  -2   5  11       15.22       13.86      0.72 o
  -1   5  11       25.17       22.87      0.72 o
   0   5  11       15.84       12.09      0.56 o
   1   5  11       33.13       35.16      0.88 o
   2   5  11       13.45       11.40      0.58 o
   3   5  11       19.06       16.69      0.77 o
   4   5  11        3.53        2.41      0.50 o
   5   5  11       10.58       10.79      0.86 o
   6   5  11        3.50        3.29      0.57 o
  -7   6  11       32.79       34.20      1.24 o
  -6   6  11       40.17       36.24      1.11 o
  -5   6  11       25.39       24.31      0.94 o
  -4   6  11       42.41       40.57      1.13 o
  -3   6  11       15.05       14.22      0.64 o
  -2   6  11        9.64        8.85      0.53 o
  -1   6  11        5.70        3.96      0.45 o
   0   6  11       22.48       24.23      0.78 o
   1   6  11       42.08       43.09      1.04 o
   2   6  11       76.80       78.02      1.65 o
   3   6  11       30.45       33.79      1.32 o
   4   6  11        7.25        6.59      0.82 o
   5   6  11       16.09       19.31      1.16 o
  -5   7  11        3.31        2.19      0.55 o
  -4   7  11       53.09       49.55      1.33 o
  -3   7  11        2.92        1.74      0.43 o
  -2   7  11       13.40       14.48      0.67 o
  -1   7  11        5.86        5.43      0.51 o
   0   7  11       20.66       21.97      0.79 o
   1   7  11       33.06       35.09      1.50 o
   2   7  11       58.71       63.94      1.59 o
   3   7  11        4.47        3.81      0.64 o
 -11   0  12        0.03       -0.39      0.86 o
 -10   0  12        0.08       -0.72      0.72 o
  -9   0  12       41.46       46.09      1.30 o
  -8   0  12        4.06        4.03      0.51 o
  -7   0  12      102.98       99.61      1.65 o
  -6   0  12        2.88        4.48      0.39 o
  -5   0  12      108.21      102.79      2.60 o
  -4   0  12        4.32        3.89      0.38 o
  -3   0  12      149.07      148.53      2.13 o
  -2   0  12        3.75        3.59      0.34 o
  -1   0  12      232.18      223.87      3.88 o
   0   0  12      464.68      453.11      7.10 o
   1   0  12      410.78      410.80      5.53 o
   2   0  12       28.60       36.78      1.47 o
   3   0  12      180.77      177.45      3.18 o
   4   0  12        0.23        0.63      0.49 o
   5   0  12       52.12       47.42      1.38 o
   6   0  12        0.01       -0.34      0.65 o
   7   0  12        6.09        6.15      1.01 o
 -10   1  12        0.37        0.70      0.41 o
  -9   1  12       61.98       58.98      1.27 o
  -8   1  12       83.10       81.79      1.76 o
  -7   1  12        4.73        4.07      0.41 o
  -6   1  12        4.04        3.91      0.37 o
  -5   1  12      246.50      250.68      2.38 o
  -4   1  12      583.62      591.25      5.16 o
  -3   1  12      109.00      112.59      1.22 o
  -2   1  12       28.80       27.61      0.50 o
  -1   1  12      122.89      119.24      1.26 o
   0   1  12      112.71      107.96      1.45 o
   1   1  12      333.00      316.33      3.31 o
   2   1  12      249.55      241.20      3.01 o
   3   1  12      242.67      237.68      2.54 o
   4   1  12      196.47      198.34      2.49 o
   5   1  12       91.78       91.74      1.44 o
   6   1  12        6.86        7.80      0.50 o
   7   1  12       26.94       29.88      0.99 o
 -10   2  12       92.84       89.44      1.72 o
  -9   2  12       36.12       35.27      1.38 o
  -8   2  12       17.01       15.03      0.60 o
  -7   2  12       44.76       43.58      0.91 o
  -6   2  12       69.24       68.52      1.18 o
  -5   2  12       31.37       33.33      0.67 o
  -4   2  12       70.47       72.77      1.03 o
  -3   2  12       72.10       70.93      1.00 o
  -2   2  12      433.92      421.57      4.75 o
  -1   2  12      188.66      167.54      2.26 o
   0   2  12      279.66      275.69      3.27 o
   1   2  12        2.17        1.18      0.28 o
   2   2  12       37.72       36.84      0.71 o
   3   2  12       13.07       14.11      0.50 o
   4   2  12      207.97      201.53      2.26 o
   5   2  12       55.78       56.62      1.08 o
   6   2  12        4.58        4.13      0.52 o
   7   2  12       30.33       31.70      1.03 o
 -10   3  12        8.04        8.17      0.65 o
  -9   3  12       57.09       55.65      1.45 o
  -8   3  12       88.33       79.80      1.36 o
  -7   3  12       36.28       35.91      0.86 o
  -6   3  12       43.72       42.86      0.90 o
  -5   3  12       39.00       37.28      0.74 o
  -4   3  12      218.26      223.20      2.77 o
  -3   3  12       49.25       49.73      0.97 o
  -2   3  12       70.14       61.97      1.10 o
  -1   3  12       85.06       77.53      1.26 o
   0   3  12      116.42      107.78      1.59 o
   1   3  12       75.52       65.74      1.16 o
   2   3  12      121.25      104.98      1.79 o
   3   3  12       33.24       30.51      0.80 o
   4   3  12       16.21       17.83      1.09 o
   5   3  12       15.16       17.09      0.66 o
   6   3  12        5.70        7.40      0.50 o
   7   3  12       23.13       24.52      0.95 o
  -9   4  12       21.41       24.15      0.94 o
  -8   4  12        5.25        5.97      0.49 o
  -7   4  12        0.28       -0.27      0.34 o
  -6   4  12       29.65       30.57      0.96 o
  -5   4  12       87.05       86.73      2.02 o
  -4   4  12       43.10       42.58      1.32 o
  -3   4  12       22.49       21.34      0.69 o
  -2   4  12       15.96       14.74      0.60 o
  -1   4  12       38.47       34.84      0.84 o
   0   4  12      101.39       83.48      1.38 o
   1   4  12       19.77       16.11      0.64 o
   2   4  12       30.38       27.55      0.78 o
   3   4  12        1.18        0.96      0.36 o
   4   4  12        8.70        8.45      0.53 o
   5   4  12        6.66        5.35      0.72 o
   6   4  12       13.88       12.12      0.74 o
  -8   5  12       56.49       59.96      1.45 o
  -7   5  12       12.81       13.46      0.94 o
  -6   5  12       14.89       14.36      0.91 o
  -5   5  12       34.92       32.95      1.02 o
  -4   5  12        5.30        5.78      0.47 o
  -3   5  12        5.40        4.83      0.44 o
  -2   5  12        4.41        5.51      0.45 o
  -1   5  12       25.16       19.09      0.70 o
   0   5  12       37.62       37.14      1.06 o
   1   5  12        2.28        2.55      0.42 o
   2   5  12        8.08        8.87      0.54 o
   3   5  12        7.19        7.26      0.53 o
   4   5  12        2.34        1.73      0.44 o
   5   5  12        1.72        0.41      0.51 o
  -7   6  12       20.37       22.98      0.98 o
  -6   6  12       38.46       39.94      1.19 o
  -5   6  12        2.43        2.25      0.53 o
  -4   6  12       24.88       24.54      0.94 o
  -3   6  12       34.63       34.53      0.91 o
  -2   6  12        0.14       -0.34      0.34 o
  -1   6  12       14.09       12.06      0.61 o
   0   6  12       46.36       42.65      1.02 o
   1   6  12      100.33      101.55      1.69 o
   2   6  12        3.98        3.99      0.49 o
   3   6  12       70.03       76.56      2.01 o
   4   6  12        1.46        2.77      0.63 o
  -4   7  12       26.08       25.49      0.99 o
  -3   7  12       21.84       21.85      0.80 o
  -2   7  12       26.99       26.00      0.85 o
  -1   7  12       22.59       23.26      0.86 o
   0   7  12        1.08        1.97      0.44 o
   1   7  12        1.53        0.71      0.44 o
 -10   0  13        2.37        2.64      0.93 o
  -9   0  13        7.08        7.40      1.08 o
  -8   0  13       24.09       25.45      1.51 o
  -7   0  13        3.21        2.25      0.38 o
  -6   0  13       23.54       25.15      0.76 o
  -5   0  13      113.43      114.50      1.81 o
  -4   0  13      593.69      609.19      7.54 o
  -3   0  13      125.28      120.87      1.85 o
  -2   0  13       79.43       83.57      1.40 o
  -1   0  13       22.10       19.25      0.98 o
   0   0  13      417.88      456.48     10.11 o
   1   0  13       30.93       37.78      1.15 o
   2   0  13       11.89       14.12      0.80 o
   3   0  13       82.21       75.00      1.76 o
   4   0  13      105.06       99.06      2.14 o
   5   0  13        5.29        5.92      0.65 o
   6   0  13        9.54        8.57      0.77 o
   7   0  13       21.04       24.21      1.63 o
 -10   1  13       17.02       16.04      0.77 o
  -9   1  13       31.61       32.63      0.96 o
  -8   1  13       54.88       60.75      1.27 o
  -7   1  13       11.58       11.16      0.51 o
  -6   1  13       52.49       49.98      0.98 o
  -5   1  13       94.82       91.37      1.23 o
  -4   1  13       22.45       23.59      0.60 o
  -3   1  13      134.12      139.48      1.64 o
  -2   1  13      315.47      303.88      3.23 o
  -1   1  13      149.33      150.90      1.72 o
   0   1  13        9.35        8.86      0.47 o
   1   1  13       43.53       41.27      0.98 o
   2   1  13        2.79        4.02      0.33 o
   3   1  13      118.11      119.25      1.69 o
   4   1  13       19.18       19.83      0.68 o
   5   1  13       43.33       42.80      0.95 o
   6   1  13       47.66       51.66      1.09 o
   7   1  13        6.03        6.71      0.64 o
 -10   2  13       24.13       20.99      0.87 o
  -9   2  13       27.51       26.73      0.91 o
  -8   2  13       34.08       34.38      0.85 o
  -7   2  13        9.92        9.26      0.49 o
  -6   2  13       20.70       21.04      0.65 o
  -5   2  13       20.03       19.94      0.57 o
  -4   2  13        6.71        8.83      0.41 o
  -3   2  13      143.53      139.50      1.90 o
  -2   2  13      112.27      112.92      1.62 o
  -1   2  13       13.01        8.91      0.50 o
   0   2  13      141.87      114.07      1.64 o
   1   2  13      100.97       91.87      1.42 o
   2   2  13        0.21        0.15      0.27 o
   3   2  13       16.87       18.52      0.57 o
   4   2  13       93.97       94.43      1.67 o
   5   2  13       10.07       10.10      0.54 o
   6   2  13       21.93       23.30      0.90 o
  -9   3  13       17.41       18.67      0.83 o
  -8   3  13      130.94      130.67      1.91 o
  -7   3  13       16.03       16.53      0.65 o
  -6   3  13       57.49       54.30      1.05 o
  -5   3  13       14.16       13.99      0.61 o
  -4   3  13        7.44        7.53      0.47 o
  -3   3  13       45.25       41.75      1.02 o
  -2   3  13       49.64       44.51      0.94 o
  -1   3  13      130.92      108.97      1.62 o
   0   3  13       47.69       36.24      0.86 o
   1   3  13       17.80       14.70      0.61 o
   2   3  13       39.85       33.29      0.84 o
   3   3  13       15.65       16.77      0.66 o
   4   3  13       66.58       65.92      1.43 o
   5   3  13       75.22       72.40      1.86 o
   6   3  13       27.74       27.93      1.26 o
  -9   4  13       11.65       11.99      0.81 o
  -8   4  13        8.34       10.55      0.59 o
  -7   4  13        1.53        0.32      0.68 o
  -6   4  13       32.47       33.27      1.03 o
  -5   4  13       62.44       64.58      1.94 o
  -4   4  13       45.57       43.89      0.98 o
  -3   4  13       21.44       20.55      0.71 o
  -2   4  13       51.58       45.06      0.98 o
  -1   4  13        2.51        2.56      0.39 o
   0   4  13       21.56       15.51      0.64 o
   1   4  13       25.82       26.88      0.78 o
   2   4  13       19.40       16.46      0.67 o
   3   4  13       86.88       87.28      1.49 o
   4   4  13       56.59       52.69      1.14 o
   5   4  13       20.00       17.31      0.90 o
  -8   5  13        0.61        0.90      0.50 o
  -7   5  13       37.75       40.27      2.33 o
  -6   5  13        0.50        0.73      0.48 o
  -5   5  13       12.30       12.64      0.72 o
  -4   5  13       12.68       13.28      0.62 o
  -3   5  13        3.02        2.16      0.42 o
  -2   5  13       16.74       19.19      0.71 o
  -1   5  13       55.87       52.99      1.11 o
   0   5  13       12.49       10.77      0.59 o
   1   5  13       31.40       28.03      0.84 o
   2   5  13       65.29       67.80      1.31 o
   3   5  13       13.68       16.33      0.72 o
   4   5  13       51.24       50.16      1.36 o
  -6   6  13       80.95       85.05      1.81 o
  -5   6  13       12.50       12.42      0.77 o
  -4   6  13       15.80       14.82      0.80 o
  -3   6  13       12.16       12.50      0.65 o
  -2   6  13       34.01       34.49      1.29 o
  -1   6  13       35.55       34.05      0.94 o
   0   6  13       12.80       15.14      0.76 o
   1   6  13        2.50        2.71      0.47 o
   2   6  13       35.18       40.38      1.29 o
   3   6  13       21.11       22.34      0.86 o
  -3   7  13        3.45        2.35      0.48 o
  -2   7  13       13.20       15.79      0.74 o
  -1   7  13       11.56       10.72      0.68 o
 -10   0  14       56.71       59.94      2.48 o
  -9   0  14       12.51       15.10      1.35 o
  -8   0  14       32.27       35.65      1.77 o
  -7   0  14       19.04       18.96      0.96 o
  -6   0  14       30.27       29.07      0.84 o
  -5   0  14       39.79       43.92      1.01 o
  -4   0  14       29.10       27.83      0.82 o
  -3   0  14       21.96       21.29      0.78 o
  -2   0  14       16.32       14.40      0.62 o
  -1   0  14        3.96        4.38      0.77 o
   0   0  14      298.45      289.38      4.76 o
   1   0  14        2.50        4.53      0.56 o
   2   0  14        6.34        5.27      0.59 o
   3   0  14        0.86        0.53      0.45 o
   4   0  14       47.48       50.18      1.46 o
   5   0  14        3.91        3.81      0.65 o
   6   0  14        7.76        7.27      0.79 o
 -10   1  14       35.58       38.71      1.43 o
  -9   1  14        9.43        7.97      0.61 o
  -8   1  14        2.75        2.33      0.45 o
  -7   1  14       19.65       19.75      0.65 o
  -6   1  14       56.30       58.39      0.96 o
  -5   1  14      271.07      275.83      2.95 o
  -4   1  14      452.66      465.18      4.66 o
  -3   1  14      205.34      215.89      2.78 o
  -2   1  14      200.65      200.63      2.52 o
  -1   1  14      220.00      203.65      4.08 o
   0   1  14       33.66       28.71      0.84 o
   1   1  14       21.92       21.13      1.05 o
   2   1  14       12.41       14.01      0.59 o
   3   1  14        6.51        6.34      0.45 o
   4   1  14        4.33        4.52      0.44 o
   5   1  14       11.26       13.03      0.61 o
   6   1  14       62.17       66.22      1.42 o
  -9   2  14       33.46       39.54      1.10 o
  -8   2  14       28.58       31.19      0.83 o
  -7   2  14      129.89      131.29      1.87 o
  -6   2  14       39.88       40.97      0.80 o
  -5   2  14       58.80       62.13      1.00 o
  -4   2  14      480.88      490.63      7.42 o
  -3   2  14      205.80      197.68      2.54 o
  -2   2  14        9.24        9.09      0.50 o
  -1   2  14       40.00       42.12      0.91 o
   0   2  14       18.20       16.49      0.63 o
   1   2  14       49.35       43.88      0.94 o
   2   2  14        0.39        0.48      0.43 o
   3   2  14       39.73       39.72      1.10 o
   4   2  14       58.11       57.62      1.74 o
   5   2  14       36.60       36.81      0.94 o
   6   2  14        4.26        3.24      0.56 o
  -9   3  14        9.75       11.24      0.72 o
  -8   3  14       52.74       58.94      1.18 o
  -7   3  14       17.11       18.27      1.03 o
  -6   3  14       34.78       36.71      1.05 o
  -5   3  14      139.88      138.24      2.96 o
  -4   3  14      177.09      178.38      2.39 o
  -3   3  14       25.69       26.50      0.78 o
  -2   3  14       66.54       58.01      1.12 o
  -1   3  14        2.68        2.68      0.40 o
   0   3  14        0.92       -0.32      0.32 o
   1   3  14       28.93       24.89      0.76 o
   2   3  14        4.29        5.17      0.47 o
   3   3  14       50.61       55.37      1.13 o
   4   3  14       31.40       32.82      1.13 o
   5   3  14       21.20       22.08      1.52 o
  -8   4  14       44.92       45.87      1.27 o
  -7   4  14       53.73       55.04      2.31 o
  -6   4  14       62.50       61.64      1.42 o
  -5   4  14       25.59       26.42      1.02 o
  -4   4  14      105.87      103.28      1.65 o
  -3   4  14       51.42       50.57      1.07 o
  -2   4  14        1.81        1.17      0.38 o
  -1   4  14        9.31        9.01      0.54 o
   0   4  14        2.05        1.27      0.40 o
   1   4  14        4.15        3.07      0.54 o
   2   4  14       26.19       28.71      0.86 o
   3   4  14       13.28       18.11      0.74 o
   4   4  14       72.24       74.38      1.44 o
  -7   5  14        1.49        1.67      0.89 o
  -6   5  14        8.83        9.54      0.71 o
  -5   5  14        2.07        1.27      0.50 o
  -4   5  14       20.82       21.88      1.01 o
  -3   5  14       11.98       12.33      0.81 o
  -2   5  14        2.45        1.57      0.42 o
  -1   5  14       71.08       69.40      1.32 o
   0   5  14       30.17       27.99      0.86 o
   1   5  14        9.53        7.38      0.55 o
   2   5  14       11.42       13.19      0.68 o
   3   5  14       13.24       13.75      0.69 o
  -5   6  14       22.05       24.29      1.01 o
  -4   6  14       12.98       11.49      0.76 o
  -3   6  14       26.92       27.87      0.89 o
  -2   6  14       26.71       26.87      0.90 o
  -1   6  14       16.96       17.75      0.75 o
   0   6  14        9.43        8.86      0.60 o
   1   6  14       12.08       13.02      0.68 o
  -9   0  15       13.30       15.26      1.42 o
  -8   0  15       22.02       22.14      1.51 o
  -7   0  15       60.43       64.17      1.71 o
  -6   0  15       17.11       17.60      1.10 o
  -5   0  15        3.35        3.49      0.58 o
  -4   0  15       22.80       21.80      0.98 o
  -3   0  15      223.22      227.80      5.69 o
  -2   0  15        0.03       -0.16      0.66 o
  -1   0  15        8.54        9.83      0.73 o
   0   0  15      182.32      186.71      3.36 o
   1   0  15        3.41        5.20      0.61 o
   2   0  15       40.94       43.07      1.33 o
   3   0  15        9.98       10.95      0.78 o
   4   0  15       14.05       15.18      0.94 o
   5   0  15       38.91       37.22      1.37 o
  -9   1  15       11.68       13.23      0.95 o
  -8   1  15       65.43       65.62      1.76 o
  -7   1  15        1.21        1.21      0.37 o
  -6   1  15        9.56        9.55      0.58 o
  -5   1  15       49.55       50.11      0.89 o
  -4   1  15       96.55      102.25      1.56 o
  -3   1  15        7.87        7.58      0.59 o
  -2   1  15       55.21       60.51      1.48 o
  -1   1  15       13.57       12.56      0.56 o
   0   1  15       12.90       16.87      0.77 o
   1   1  15       45.14       38.68      0.87 o
   2   1  15        1.99        2.86      0.71 o
   3   1  15       32.17       34.04      0.87 o
   4   1  15        0.58        0.68      0.42 o
   5   1  15       14.82       14.33      0.69 o
  -9   2  15       42.30       46.53      1.22 o
  -8   2  15       34.36       39.36      0.95 o
  -7   2  15       80.54       83.18      1.40 o
  -6   2  15       25.32       24.30      0.92 o
  -5   2  15        7.23        7.50      0.50 o
  -4   2  15       15.20       12.60      0.65 o
  -3   2  15        8.80        8.82      0.52 o
  -2   2  15       15.58       17.55      0.75 o
  -1   2  15       25.90       22.60      0.72 o
   0   2  15       76.33       73.39      1.49 o
   1   2  15        1.86        1.67      0.39 o
   2   2  15       14.20       13.46      0.74 o
   3   2  15       26.94       28.39      1.69 o
   4   2  15      105.42      109.22      4.19 o
   5   2  15        9.25        8.91      0.73 o
  -8   3  15       28.75       30.38      1.05 o
  -7   3  15       51.17       53.64      1.66 o
  -6   3  15      122.58      122.70      2.15 o
  -5   3  15       27.41       29.76      0.85 o
  -4   3  15       12.32       10.67      0.58 o
  -3   3  15      128.52      127.38      2.39 o
  -2   3  15       91.65       86.92      1.46 o
  -1   3  15        1.69        1.06      0.38 o
   0   3  15       35.27       32.92      0.87 o
   1   3  15       46.15       45.07      1.02 o
   2   3  15       19.14       21.48      0.76 o
   3   3  15       48.46       51.19      1.33 o
   4   3  15       14.12       15.67      0.87 o
  -7   4  15        1.36        1.53      0.68 o
  -6   4  15       34.03       37.09      1.14 o
  -5   4  15       34.58       34.46      1.09 o
  -4   4  15       55.02       59.96      1.22 o
  -3   4  15       59.38       53.27      1.13 o
  -2   4  15        1.86        1.97      0.43 o
  -1   4  15       73.33       69.66      1.31 o
   0   4  15        9.76        9.53      0.58 o
   1   4  15       10.08        9.20      0.57 o
   2   4  15        5.42        5.08      0.51 o
   3   4  15       45.04       46.21      1.11 o
  -6   5  15       23.98       26.50      1.04 o
  -5   5  15       23.89       26.87      1.03 o
  -4   5  15       28.42       28.25      0.89 o
  -3   5  15       13.56       14.08      0.67 o
  -2   5  15        7.75        7.77      0.57 o
  -1   5  15        5.28        5.42      0.53 o
   0   5  15       21.08       22.96      0.82 o
   1   5  15        0.24        0.00      0.41 o
   2   5  15        0.59        0.17      0.44 o
  -3   6  15       11.92       12.27      0.95 o
  -2   6  15       37.83       41.16      1.08 o
  -1   6  15        6.56        7.61      0.60 o
  -8   0  16       63.02       72.50      2.70 o
  -7   0  16      139.76      155.03      3.14 o
  -6   0  16        9.09        9.52      0.76 o
  -5   0  16        0.01       -0.06      0.52 o
  -4   0  16       23.15       24.62      1.36 o
  -3   0  16        2.10        1.40      0.85 o
  -2   0  16       31.42       32.58      1.85 o
  -1   0  16        1.17        2.90      0.55 o
   0   0  16        1.11        0.60      0.47 o
   1   0  16       20.54       21.72      1.01 o
   2   0  16        8.80       10.08      0.82 o
   3   0  16        0.69        1.06      0.57 o
   4   0  16        6.54        5.65      0.74 o
  -8   1  16      101.81      114.91      2.54 o
  -7   1  16       33.41       35.63      1.08 o
  -6   1  16       31.89       32.86      0.89 o
  -5   1  16       13.59       13.92      0.63 o
  -4   1  16        6.11        5.91      0.47 o
  -3   1  16       38.41       38.99      1.13 o
  -2   1  16       22.75       23.70      0.89 o
  -1   1  16       14.20       14.95      0.74 o
   0   1  16       35.22       32.41      1.00 o
   1   1  16       15.42       15.38      0.79 o
   2   1  16       28.35       27.27      0.97 o
   3   1  16       40.50       40.97      1.18 o
   4   1  16       26.77       29.74      0.89 o
  -8   2  16        2.73        3.20      0.55 o
  -7   2  16       44.18       47.58      1.57 o
  -6   2  16       51.62       53.97      1.31 o
  -5   2  16       67.80       71.44      1.66 o
  -4   2  16       18.16       18.37      0.71 o
  -3   2  16       15.56       16.96      0.83 o
  -2   2  16        0.71        0.32      0.37 o
  -1   2  16       19.20       21.85      0.99 o
   0   2  16        2.76        2.26      0.51 o
   1   2  16       14.82       16.21      1.37 o
   2   2  16       34.53       38.85      1.15 o
   3   2  16       70.98       79.89      1.70 o
   4   2  16       86.82       93.10      2.04 o
  -7   3  16       63.68       67.24      1.93 o
  -6   3  16       48.54       51.74      1.32 o
  -5   3  16        4.92        5.88      0.51 o
  -4   3  16      151.29      163.37      2.30 o
  -3   3  16       12.74       13.11      0.72 o
  -2   3  16       12.25       14.25      0.65 o
  -1   3  16       23.34       22.29      0.77 o
   0   3  16        8.92       11.71      0.64 o
   1   3  16        4.88        4.74      0.50 o
   2   3  16       12.67       13.97      0.78 o
   3   3  16        4.60        6.91      0.68 o
  -6   4  16        3.86        4.27      0.61 o
  -5   4  16        5.20        4.92      0.61 o
  -4   4  16       16.22       13.21      0.68 o
  -3   4  16       44.43       47.53      1.10 o
  -2   4  16        1.84        0.68      0.42 o
  -1   4  16        5.87        5.66      0.53 o
   0   4  16        6.26        6.57      0.55 o
   1   4  16        8.09        9.13      0.61 o
   2   4  16       32.40       34.08      1.24 o
  -4   5  16       12.10       12.69      0.75 o
  -3   5  16       42.96       43.72      1.09 o
  -2   5  16       17.79       18.73      0.80 o
  -1   5  16       11.58       11.88      0.67 o
   0   5  16        3.89        2.93      0.54 o
  -8   0  17        2.23        3.03      1.05 o
  -7   0  17        2.75        1.27      0.66 o
  -6   0  17        0.02       -0.62      0.62 o
  -5   0  17       59.42       64.47      2.67 o
  -4   0  17        3.13        2.85      0.97 o
  -3   0  17        4.02        4.73      1.05 o
  -2   0  17        4.04        4.03      1.04 o
  -1   0  17       13.76       12.62      1.36 o
   0   0  17       38.30       36.54      2.07 o
   1   0  17        2.22        2.14      0.60 o
   2   0  17       17.39       18.10      1.03 o
   3   0  17       79.30       87.10      3.62 o
  -7   1  17        6.93        7.01      0.81 o
  -6   1  17        9.44        8.88      0.68 o
  -5   1  17       24.56       25.00      0.96 o
  -4   1  17        1.76        1.13      0.49 o
  -3   1  17        4.63        4.96      0.56 o
  -2   1  17       53.93       58.65      1.37 o
  -1   1  17       62.72       65.93      1.48 o
   0   1  17       57.83       58.35      1.39 o
   1   1  17        8.71        9.65      0.68 o
   2   1  17       60.95       68.90      1.56 o
   3   1  17       59.54       64.82      2.41 o
  -7   2  17       33.52       33.69      1.39 o
  -6   2  17       26.80       30.02      1.15 o
  -5   2  17       23.60       27.08      0.98 o
  -4   2  17        7.63        9.20      0.58 o
  -3   2  17       13.44       15.42      0.72 o
  -2   2  17       35.00       36.46      0.95 o
  -1   2  17       10.44       11.74      0.73 o
   0   2  17       14.73       15.91      0.84 o
   1   2  17       15.73       18.80      0.90 o
   2   2  17       39.84       43.07      1.26 o
   3   2  17       24.93       29.30      1.12 o
  -6   3  17       42.53       43.83      1.24 o
  -5   3  17       32.79       36.30      0.99 o
  -4   3  17       16.70       20.43      0.80 o
  -3   3  17       18.25       16.22      0.74 o
  -2   3  17        7.68        8.24      0.63 o
  -1   3  17        0.86        1.31      0.43 o
   0   3  17        0.25       -0.19      0.40 o
   1   3  17       74.08       79.24      1.73 o
   2   3  17       37.43       42.09      1.28 o
  -5   4  17        1.38        1.79      0.56 o
  -4   4  17       28.94       34.24      0.99 o
  -3   4  17       46.56       48.89      1.15 o
  -2   4  17        5.69        7.55      0.59 o
  -1   4  17        1.14        2.06      0.48 o
   0   4  17        4.36        4.06      0.54 o
  -6   0  18        8.77        9.30      1.23 o
  -5   0  18       30.08       35.38      2.09 o
  -4   0  18        0.44        0.73      0.98 o
  -3   0  18       35.31       38.93      2.19 o
  -2   0  18        0.00        0.32      0.94 o
  -1   0  18        3.60        4.25      1.17 o
   0   0  18       37.75       39.90      2.24 o
   1   0  18       11.27       10.30      1.43 o
   2   0  18        1.69        1.55      1.13 o
  -6   1  18        9.11        9.46      0.74 o
  -5   1  18       14.21       17.68      1.19 o
  -4   1  18       28.37       32.69      1.42 o
  -3   1  18       22.23       25.08      1.30 o
  -2   1  18        6.28        6.17      0.86 o
  -1   1  18       27.94       30.61      1.08 o
   0   1  18       13.70       14.40      0.82 o
   1   1  18       11.88       11.80      0.78 o
   2   1  18        5.82        6.46      0.68 o
  -6   2  18        6.48        9.64      0.75 o
  -5   2  18       58.98       67.05      1.33 o
  -4   2  18       19.73       21.10      0.83 o
  -3   2  18       18.96       19.61      0.93 o
  -2   2  18       10.19        9.62      0.72 o
  -1   2  18        2.25        2.99      0.57 o
   0   2  18       22.01       21.30      0.99 o
   1   2  18       21.86       22.31      1.01 o
  -4   3  18        8.94       13.65      0.70 o
  -3   3  18       23.83       26.20      1.02 o
  -2   3  18        5.28        5.76      0.58 o
  -1   3  18       64.06       67.74      1.61 o
   0   3  18       48.58       52.12      1.44 o
  -5   0  19       94.30      108.01      3.85 o
  -4   0  19        0.02        0.26      1.05 o
  -3   0  19        2.15        1.53      1.11 o
  -2   0  19       23.49       25.41      1.98 o
  -1   0  19       16.56       16.86      1.65 o
   0   0  19        0.36       -0.97      0.97 o
  -4   1  19        5.21        6.22      0.89 o
  -3   1  19       35.75       39.73      1.64 o
  -2   1  19        1.49        0.68      1.23 o
  -1   1  19       43.30       47.85      1.95 o
  -3   2  19        6.65        6.79      0.70 o
  -2   2  19        9.66       11.47      0.80 o
 
